# Supplementary material for: Presenting information on regulation values improves the public’s sense of safety: Perceived mercury risk in fish and shellfish and its effects on consumption intention
Source: PLoS One. 2017 Dec 21;12(12):e0188758. doi: 10.1371/journal.pone.0188758 (PMC5739387; doi:10.1371/journal.pone.0188758)
Supplement: S1 Table — (XLSX) [file pone.0188758.s002.xlsx]

## Sheet: Sheet1
Sex	Age	Occupation	Spouse	Children	Grandchildren	Pregnancy	Educational background	Science course or humanities course	Comsumption frequency of fish and shelfish	Comsumption frequency of tuna-type fish	Health-view	Taste-view	Availability-view	It is difficult to reduce the health effects.	There may be a fatal effect on health.	Health effects are unknown.	Health effects are known to science. (reversed)	Health effects are increasing recently.	Health effects are immediate. (reversed)	Effects on future generations will occur.	It is instinctively dreaded.	People surrounding you have correct knowledge about health effects of mercury in fish and shellfish. (reversed)	Cancer risk will increase.	It kills many people at once.	You have heard and read about it.	Vivid scenes and frightening images of adverse impacts come to mind.	You can trust the government's regulatory measures for risk reduction.	You can trust companies and markets for risk reduction.	You can trust experts' judgments for risk reduction.	The word itself has a negative image.	It is frequently reported in newspapers and television.	Knowledge of consumption guidelines	A1-A3	Sense of safety	Excessive avoidance	Excessive intake
0: women, 1: men	0: 20s, 1: 30s, 2: 40s, 3: 50s, 4: 60s	1: company employees etc., 2: self-employed etc., 3: other	0: absence, 1: presence	0: absence, 1: presence	0: absence, 1: presence	0: not pregnant, 1: pregnant	0: junior or high-school graduate, 1: university graduate. etc.	0: science course, 1: neither, 2: humanities course	times/week	times/week																						0: does not know, 1: knows	1: A1, 2: A2, 3: A3
1	0	1	0	0	0	0	1	2	5.5	3	4	4	4	4	4	4	2	4	2	4	4	2	4	4	4	4	4	4	5	4	5	0	2	3
1	1	1	0	0	0	0	1	0	3	0.5	4	4	3	3	2	2	3	2	3	4	2	4	2	2	3	3	3	2	3	5	3	0	1	3
1	4	3	1	1	1	0	0	0	3	1	3	3	4	4	5	3	2	4	2	5	4	5	4	4	4	4	3	1	4	4	1	0	3	5
0	3	3	1	0	0	0	1	2	1	0.5	5	5	2	3	4	2	2	4	2	4	3	4	3	3	4	2	1	3	4	3	1	1	1	4	1	0
1	2	1	1	0	0	0	1	2	0	0	4	1	3	4	3	4	3	3	4	4	3	3	3	3	1	3	3	2	3	4	2	0	1	3
1	3	2	1	1	0	0	0	0	5.5	1	5	5	2	3	4	4	4	3	4	5	5	5	2	5	3	4	2	2	2	4	4	0	1	4
0	1	1	0	0	0	0	1	2	7	0.5	4	4	3	4	4	3	2	3	3	4	4	2	3	3	4	4	3	3	3	5	3	1	2	3	1	0
1	4	3	1	1	1	0	1	2	1	0.5	3	3	2	2	3	4	3	3	3	4	4	4	3	3	3	3	3	3	3	4	3	0	3	3
0	3	3	1	1	0	0	1	2	3	1	4	4	3	3	3	2	2	3	3	3	3	3	4	4	3	4	2	4	3	3	3	0	3	3	1	0
0	3	3	1	1	1	0	1	2	4	1	4	4	4	4	3	3	2	2	2	4	4	4	4	3	2	3	2	2	3	3	3	0	3	2	1	0
1	1	3	0	0	0	0	0	1	0.5	0	3	3	3	3	3	3	3	3	3	3	3	3	3	3	3	3	3	3	3	3	3	0	3	3
1	2	1	1	1	0	0	1	2	2	1	5	4	4	3	4	4	3	3	3	4	4	5	3	4	4	4	2	3	3	4	3	0	2	3
0	2	1	0	0	0	0	1	2	4	0	3	4	3	3	3	4	3	3	3	3	4	4	3	3	4	2	3	3	3	4	3	0	3	3	1	0
0	2	1	0	0	0	0	1	2	4	1	4	4	4	3	3	3	2	3	3	3	3	5	3	3	3	3	3	3	3	5	1	0	1	4	0	0
1	3	1	1	1	0	0	0	2	3	0.5	4	5	4	3	4	3	2	4	3	4	3	3	4	3	3	4	2	2	4	4	3	0	2	3
1	1	2	1	1	0	0	1	0	4	1	4	5	3	4	5	2	2	2	5	4	3	4	3	3	5	2	3	3	3	4	3	0	2	3
1	3	2	1	0	0	0	1	1	3	0.5	4	4	2	4	3	3	3	4	4	3	4	4	3	2	4	4	2	3	3	4	4	0	3	3
1	1	1	0	0	0	0	0	2	2	0	4	3	1	3	3	4	3	4	3	4	4	3	4	4	2	3	3	3	3	3	3	1	1	3
1	0	3	0	0	0	0	1	2	5.5	0.5	4	4	3	4	4	4	2	3	3	2	3	4	2	3	2	3	3	2	2	3	3	0	3	3
0	4	3	1	1	1	0	1	2	4	1	4	4	3	4	4	4	4	3	4	4	4	4	4	3	4	3	3	3	3	4	4	1	3	3	1	0
1	3	1	1	1	0	0	1	2	4	0.5	3	3	3	3	4	4	2	2	3	4	2	3	3	3	3	4	3	3	3	3	2	0	3	3
1	2	3	0	0	0	0	0	2	3	0.5	4	4	3	4	4	4	2	4	4	5	4	4	4	5	4	4	1	2	2	4	4	0	2	2
0	2	2	1	0	0	0	0	2	2	0.5	5	4	3	3	3	5	2	3	4	4	4	3	4	3	4	2	3	3	3	5	2	1	2	3	1	0
0	1	1	0	0	0	0	0	2	5.5	4	5	5	5	5	5	5	3	4	2	4	4	3	3	5	4	4	4	4	4	3	5	1	1	5	0	0
0	0	1	0	0	0	0	1	2	2	0.5	4	5	4	3	4	4	2	3	4	4	4	5	4	4	4	4	3	3	4	4	4	1	3	3	1	0
1	1	3	0	0	0	0	1	1	0	0	3	2	3	3	3	4	3	3	3	3	3	3	3	4	3	3	3	3	3	4	3	0	1	3
1	2	1	0	0	0	0	0	1	0.5	0.5	4	4	4	3	3	3	3	3	3	3	3	4	2	4	3	3	4	4	2	3	3	0	3	3
0	2	3	1	1	0	1	1	1	7	7	3	4	3	3	3	4	3	3	2	2	4	3	5	3	4	3	3	4	3	3	4	1	3	4
1	0	2	1	0	0	0	1	1	2	0.5	4	4	3	3	3	3	3	3	3	3	3	3	3	3	3	3	3	3	3	3	3	0	2	3
0	3	3	1	0	0	0	0	2	2	1	4	4	3	4	2	4	4	2	4	3	2	4	3	3	3	3	3	3	3	3	3	0	2	3	1	0
0	1	3	0	1	0	0	0	2	1	0.5	5	5	4	4	3	4	4	2	4	3	3	4	4	2	2	3	2	3	2	4	3	0	3	3	0	0
0	3	3	1	1	0	0	1	1	4	0.5	5	5	3	3	4	2	2	4	3	5	2	4	4	4	3	4	2	2	4	4	3	0	1	4	1	0
0	4	1	1	0	0	0	1	2	1	0.5	4	3	3	3	3	3	3	4	3	3	3	4	3	3	3	3	3	3	3	3	3	1	1	3	1	0
1	3	1	1	1	0	0	1	2	7	0.5	5	5	5	2	5	3	2	2	5	5	4	5	2	2	4	2	2	3	3	5	2	1	1	4
0	1	3	1	1	0	0	1	2	1	0.5	5	5	3	3	3	3	3	3	3	3	3	3	3	3	3	3	3	3	3	3	3	0	1	3	1	0
1	0	1	0	0	0	0	1	2	2	0.5	5	5	4	2	2	2	3	3	3	3	2	3	2	3	4	3	4	3	3	2	3	0	2	3
0	1	3	1	1	0	0	1	2	3	0.5	5	5	4	4	3	4	2	2	3	4	4	4	3	3	4	3	4	3	4	4	3	1	1	4	0	0
0	1	3	1	1	0	0	1	2	1	0.5	4	4	2	4	3	4	4	5	3	4	4	3	4	3	3	3	2	1	2	3	2	1	3	3	1	0
0	4	3	1	1	1	0	1	2	1	0.5	5	5	4	3	5	2	2	4	4	5	5	3	4	3	4	5	3	4	4	2	4	1	3	3	1	0
1	4	3	1	1	1	0	0	2	2	1	4	4	3	4	4	4	4	4	4	4	4	4	4	4	4	4	2	2	3	4	2	0	3	2
1	0	3	0	0	0	0	0	0	2	0.5	3	3	3	3	3	3	3	3	3	3	3	3	3	3	3	3	3	3	3	3	3	0	1	3
1	4	3	1	1	1	0	1	2	4	2	4	5	4	3	4	3	2	4	4	4	4	4	4	2	4	4	3	3	4	4	5	1	3	4
1	2	3	0	0	0	0	1	0	3	1	4	4	5	3	2	4	3	4	4	2	3	5	3	2	2	3	2	3	2	4	3	0	3	4
0	3	3	1	1	0	0	0	0	3	0.5	4	4	3	4	4	3	3	3	3	4	4	3	4	3	4	3	3	3	3	4	4	0	1	3	1	0
1	4	1	1	1	1	0	1	0	3	0.5	3	3	3	3	3	2	4	3	4	4	4	4	3	4	3	3	3	3	3	3	3	1	3	3
0	4	3	1	1	0	0	0	2	0.5	0.5	5	5	5	4	2	2	2	3	4	3	2	3	3	3	3	2	2	4	3	2	3	0	3	3	0	0
0	1	3	1	0	0	0	0	2	4	0.5	5	5	4	3	3	4	3	4	3	3	3	2	3	4	3	4	4	3	3	3	3	0	1	3	1	0
0	4	3	1	1	0	0	0	2	3	0.5	5	5	5	4	3	3	2	3	3	4	3	4	3	3	2	3	4	3	3	3	3	0	3	4	1	0
1	2	2	1	1	0	0	1	1	3	0.5	5	5	3	4	4	4	3	3	2	3	3	4	3	3	3	3	3	4	3	3	4	1	3	3
0	0	1	0	0	0	0	1	2	2	0.5	4	4	4	2	2	2	4	2	4	5	2	4	2	2	2	2	1	3	2	4	4	1	3	4	1	0
1	2	1	1	1	0	0	1	1	3	0.5	3	3	3	3	3	3	3	3	3	3	3	3	3	3	3	3	3	3	3	3	3	0	3	3
1	1	1	1	1	0	0	1	0	5.5	3	4	4	4	4	5	2	2	4	1	3	4	2	3	4	3	4	3	4	3	4	3	1	1	2
0	4	3	1	1	1	0	0	1	4	0	4	4	4	4	5	5	3	3	3	4	4	5	4	4	4	4	3	4	4	4	3	0	1	4	1	0
0	3	3	1	1	0	0	0	2	4	0	4	4	3	2	4	4	3	3	2	4	5	5	3	4	1	4	3	3	3	4	3	0	2	5	1	0
1	0	3	0	0	0	0	1	0	0.5	0.5	3	4	1	3	3	5	3	3	3	3	3	3	3	3	3	4	3	3	3	3	3	0	2	3
0	1	3	1	1	0	0	0	2	4	1	4	5	5	4	5	4	1	4	4	5	5	4	5	3	5	5	3	3	4	4	4	1	1	2	1	0
1	3	1	1	1	0	0	1	2	4	2	5	4	3	3	4	4	3	3	3	3	5	5	3	4	2	4	3	1	4	5	3	0	3	3
0	3	3	1	1	0	0	0	2	3	0.5	4	4	3	3	4	4	3	3	4	4	4	4	3	3	3	4	3	3	4	4	3	0	1	3	1	0
0	0	3	0	0	0	0	1	2	3	0.5	4	4	3	3	5	4	2	3	5	4	4	4	4	4	2	4	3	3	2	4	2	0	2	3	1	0
0	1	1	0	0	0	0	1	2	5.5	0.5	4	5	3	4	2	4	4	4	4	3	3	3	3	2	2	3	3	3	3	2	2	1	2	2	1	0
1	0	3	0	0	0	0	1	2	1	0.5	1	3	1	5	5	5	5	5	1	5	5	5	3	5	5	5	3	1	1	5	3	1	2	1
0	4	3	1	1	1	0	0	2	3	0.5	4	4	3	3	2	5	4	4	4	4	3	5	3	3	2	2	2	2	3	4	2	0	3	5	0	0
1	0	1	0	0	1	0	1	0	2	0.5	4	5	2	4	4	5	4	2	4	2	5	5	4	2	4	5	2	2	2	4	2	1	1	2
0	0	3	0	0	0	0	1	2	0	0	3	3	3	1	1	5	1	4	1	4	1	5	5	5	5	1	5	1	5	5	5	0	2	3	1	0
1	4	1	1	1	0	0	0	1	0.5	0.5	4	4	3	3	3	3	3	3	3	3	3	3	3	3	3	3	3	3	3	3	3	0	2	3
1	4	3	1	1	1	0	1	0	2	0.5	4	5	3	2	2	4	3	1	4	2	2	3	2	1	4	2	2	4	4	3	5	0	2	3
0	2	3	1	0	0	0	1	2	2	0.5	4	4	3	3	4	4	3	4	3	4	4	5	3	3	3	3	4	3	3	4	3	1	2	5	1	0
0	4	3	1	1	1	0	0	1	3	1	3	3	3	4	4	3	2	3	3	4	3	3	3	3	4	3	2	3	3	4	3	0	3	3	1	0
0	3	3	1	0	0	0	1	2	3	0.5	4	4	3	3	3	4	3	3	4	3	2	4	3	2	2	2	3	3	3	3	3	1	1	3	1	0
1	4	3	1	1	1	0	0	0	5.5	1	4	4	4	4	3	2	2	3	3	4	4	3	4	4	4	4	3	3	3	3	4	1	3	3
0	4	3	1	0	0	0	1	0	3	1	5	5	3	3	2	4	3	2	4	4	4	3	3	3	4	3	4	4	4	4	4	1	3	3	1	0
1	3	1	0	1	0	0	1	1	5.5	1	4	4	2	3	3	3	2	3	4	3	2	3	4	3	4	3	2	2	2	4	2	1	1	3
1	1	1	1	1	0	0	1	1	2	0.5	3	3	3	4	2	3	2	3	3	3	3	4	3	3	3	3	3	4	3	3	3	0	1	3
0	4	3	1	1	0	0	1	2	4	0.5	5	4	2	4	5	4	2	4	3	4	5	4	4	4	4	4	3	2	3	5	5	0	1	3	1	0
1	2	1	0	0	0	0	1	0	5.5	4	4	5	5	4	4	4	2	5	2	5	4	1	4	4	4	4	4	4	4	4	4	1	1	5
0	0	3	1	0	0	1	1	0	1	0.5	4	4	3	4	4	3	3	4	3	3	2	3	4	3	3	3	3	3	3	4	4	1	3	3
0	4	3	1	1	1	0	0	2	4	0.5	5	5	3	2	4	4	4	4	5	5	4	4	2	4	4	5	3	2	2	4	2	0	2	5	1	0
0	3	3	1	1	0	0	1	1	3	1	4	4	4	4	3	4	3	4	2	4	4	2	4	4	4	4	1	1	4	4	4	0	3	3	1	0
1	1	1	1	1	0	0	1	2	1	0.5	4	3	2	4	4	4	2	3	3	4	4	5	4	4	3	4	2	3	3	5	3	0	2	3
0	3	3	1	1	1	0	1	2	5.5	1	5	5	2	3	4	4	2	3	3	5	4	4	4	4	4	4	3	3	3	4	4	1	3	3	1	0
0	4	3	1	1	0	0	1	2	5.5	1	4	4	2	4	2	4	2	4	3	4	4	4	4	3	4	4	2	2	4	4	4	1	2	4	1	0
1	3	1	1	1	0	0	1	1	0.5	0.5	4	3	3	4	4	2	2	3	4	4	4	3	4	3	4	4	3	3	3	4	3	0	1	3
0	2	3	0	0	0	0	0	2	7	0.5	3	4	3	3	4	4	3	3	3	4	3	5	3	3	4	3	1	1	2	3	3	0	3	3	1	0
0	1	1	0	0	0	0	1	1	3	0	4	5	3	3	4	2	2	2	4	4	4	4	4	3	4	3	2	3	3	3	4	1	2	3	1	0
0	4	3	1	1	1	0	1	2	3	2	5	5	3	4	4	3	3	3	3	4	3	2	4	4	4	4	4	4	4	4	3	0	3	3	1	0
0	2	1	1	1	0	0	1	2	1	0.5	4	4	2	3	4	4	5	4	4	4	4	5	4	3	4	4	2	2	3	4	3	0	2	3	1	0
1	2	1	1	1	0	0	0	0	3	1	5	4	2	5	2	4	4	4	5	4	4	5	3	2	3	4	1	1	1	4	2	1	3	4
1	1	1	1	1	0	0	1	2	4	0.5	5	5	2	2	4	4	3	4	4	4	4	4	4	4	2	4	4	3	3	3	4	0	2	2
1	4	3	1	1	0	0	0	0	7	0.5	4	4	4	3	3	3	3	3	3	3	3	3	3	3	3	3	3	3	3	3	3	0	1	3
0	4	3	1	1	0	0	1	1	3	1	4	5	3	5	5	5	3	5	4	5	5	5	3	3	3	2	3	2	3	5	4	0	3	4	1	0
1	2	1	0	0	0	0	1	2	4	0.5	4	4	3	3	3	3	2	3	3	3	3	3	3	3	3	3	3	3	3	3	3	0	3	3
1	4	3	1	1	1	0	1	0	3	0.5	4	4	4	4	4	4	2	4	2	4	4	2	4	4	4	4	4	4	4	3	4	1	2	3
1	0	1	0	0	0	0	1	2	7	7	5	5	5	5	5	5	1	5	1	5	5	1	5	5	5	5	5	5	5	5	5	1	3	5
1	3	1	1	1	0	0	0	0	1	0.5	5	5	5	3	4	2	2	3	2	4	4	5	4	4	4	4	3	3	3	5	3	0	2	4
0	2	3	1	1	0	0	1	2	2	0.5	4	4	3	4	3	4	4	3	2	3	4	3	3	2	3	4	3	2	4	4	2	1	1	4	1	0
0	2	3	1	1	0	0	0	0	5.5	3	4	5	4	5	5	4	3	3	2	4	4	2	5	4	4	3	4	4	4	4	4	1	3	4	0	1
1	4	3	0	0	0	0	0	0	3	1	4	4	5	4	4	4	2	4	2	4	4	2	4	4	4	4	2	4	4	4	4	0	2	4
1	2	1	1	1	0	0	0	0	2	1	5	4	4	5	4	4	2	5	2	5	4	1	4	4	4	4	5	4	3	4	4	1	1	4
0	3	3	1	0	0	0	1	2	2	0.5	4	4	3	3	5	4	3	3	4	5	4	4	3	4	4	4	2	2	3	4	3	0	1	3	0	0
1	4	3	1	1	1	0	1	2	3	0.5	4	4	3	3	3	3	3	3	3	3	3	3	3	3	3	3	3	3	3	4	3	0	3	3
0	3	3	1	1	0	0	1	2	0.5	0.5	4	3	3	3	3	3	3	3	3	3	3	4	3	3	3	3	3	3	3	3	3	1	1	3	1	0
1	0	3	0	0	0	0	1	2	0.5	0	4	4	2	4	3	4	4	2	4	3	4	5	2	2	4	2	2	2	4	4	2	0	3	4
1	0	1	0	0	0	0	0	2	0	0	4	4	2	4	4	4	4	2	2	4	5	5	5	4	2	4	3	4	3	5	2	0	3	4
0	0	3	0	0	0	0	0	2	0	0	5	5	4	3	4	3	2	2	4	4	4	4	3	4	4	4	3	3	3	4	3	0	1	4	1	0
0	1	1	0	0	0	0	1	2	4	0.5	3	4	3	3	4	3	2	3	3	4	4	4	4	4	4	4	2	3	3	4	4	0	2	3	1	0
0	0	3	0	0	0	0	0	2	3	1	5	5	3	4	1	5	4	2	5	4	2	5	4	1	2	3	2	2	3	5	2	1	3	2	1	0
1	4	2	1	1	1	0	1	0	2	0.5	4	4	4	3	3	4	3	3	3	3	2	4	4	4	2	2	3	3	3	4	4	1	2	4
0	1	3	0	0	0	0	1	2	0.5	0	4	4	3	4	4	4	3	3	3	5	4	5	3	4	2	4	2	2	2	5	2	1	1	3	1	0
1	0	3	0	0	0	0	1	1	0.5	0	4	2	3	2	5	2	2	3	4	4	5	2	3	5	5	4	4	4	4	5	2	0	2	4
0	1	3	1	1	0	0	1	1	4	1	4	5	2	3	2	5	3	2	4	3	4	5	3	3	4	3	4	3	4	5	2	1	1	4	1	0
1	0	1	1	0	0	0	0	1	1	0.5	4	4	4	4	4	4	1	2	4	4	5	5	5	4	4	4	4	3	4	5	4	0	3	4
0	4	3	0	1	1	0	0	2	3	0	5	5	2	3	4	2	2	3	3	4	4	4	4	3	4	3	2	2	2	4	4	0	1	3	1	0
0	4	3	0	1	0	0	0	0	1	0.5	4	4	3	4	4	4	3	3	4	3	3	4	3	2	4	2	3	2	3	3	2	0	1	3	1	0
0	3	1	1	1	1	0	0	2	7	1	4	4	4	3	3	4	3	3	3	3	3	3	3	3	3	3	3	3	3	3	3	0	2	3	1	0
1	3	1	1	1	0	0	1	2	1	0.5	4	4	4	3	3	4	3	3	3	3	2	4	3	2	3	3	2	2	2	2	3	0	2	3
1	1	1	1	1	0	0	0	1	2	1	4	3	4	4	4	2	2	3	4	4	2	4	2	3	4	3	4	4	3	3	4	0	2	3
1	2	1	1	1	0	0	0	1	0.5	0.5	4	4	3	2	3	4	2	2	4	4	3	4	3	3	4	2	1	3	3	4	2	1	1	3
1	2	2	0	0	0	0	1	1	0.5	0.5	3	3	3	3	3	3	3	3	3	3	3	3	3	3	3	3	3	3	3	3	3	0	3	3
0	0	3	0	0	0	0	1	2	2	0.5	2	4	2	4	4	5	3	3	4	2	2	5	4	3	2	1	3	4	4	2	2	0	2	4	0	0
0	4	3	1	1	1	0	1	2	5.5	3	5	5	2	2	3	2	2	5	2	4	4	2	4	4	4	2	4	4	4	4	3	1	1	3	0	0
1	2	3	0	0	0	0	1	2	0.5	0.5	4	4	3	4	4	3	2	3	3	4	4	4	3	4	4	4	3	3	3	4	4	0	2	4
1	4	3	1	1	0	0	0	1	0.5	0.5	4	4	4	3	3	3	3	2	3	3	3	4	3	3	3	2	3	3	3	3	2	0	1	3
0	4	3	1	0	0	0	0	0	5.5	3	4	5	3	3	3	3	3	3	3	3	3	3	3	3	3	3	3	3	3	3	3	0	2	3	0	0
0	4	3	1	1	1	0	0	2	2	0.5	4	4	4	3	3	4	3	3	4	3	4	5	3	2	2	4	3	3	3	5	3	0	3	3	1	0
1	0	3	0	0	0	0	1	2	4	0.5	5	5	4	3	4	4	2	2	4	4	4	5	2	3	3	4	3	4	3	4	3	0	1	4
1	2	1	1	0	0	0	1	0	2	0.5	4	5	1	4	4	4	3	4	3	4	4	5	3	4	4	4	2	2	4	2	2	0	3	3
1	1	1	0	0	0	0	1	0	0.5	0	5	5	4	3	4	3	2	4	1	3	4	3	3	3	4	4	4	3	4	3	3	0	2	3
0	2	3	1	0	0	0	0	2	4	1	5	5	4	3	4	3	3	3	3	4	3	2	3	3	4	3	3	4	3	4	4	1	3	4	1	0
1	2	1	0	1	0	0	1	0	0.5	0.5	3	3	4	4	3	4	3	3	4	3	4	5	3	3	2	4	3	3	3	4	3	0	3	3
1	1	3	0	0	0	0	0	0	2	1	4	5	3	3	3	4	3	2	4	3	3	4	1	2	2	2	3	3	3	4	3	1	3	4
0	3	3	0	1	0	0	0	2	0	0	4	4	3	4	4	3	3	3	4	3	2	4	2	3	3	2	3	4	3	2	2	0	2	3	0	0
1	4	3	1	1	0	0	0	0	7	0.5	5	5	5	1	1	1	5	1	5	1	1	5	1	1	1	1	1	1	1	1	5	0	1	3
1	1	1	0	0	0	0	1	0	3	1	4	5	3	4	4	5	3	4	3	4	4	3	5	4	4	4	3	3	3	5	5	0	2	3
1	3	2	1	1	0	0	1	2	3	0.5	4	4	3	3	3	3	3	3	3	4	4	3	3	3	3	3	2	2	3	3	3	0	2	3
1	4	2	0	0	0	0	1	1	1	0.5	4	5	3	5	5	1	3	5	3	5	5	5	3	3	5	5	1	1	3	5	3	0	1	3
0	3	3	0	0	0	0	0	1	2	0.5	3	4	3	3	3	3	3	3	3	3	3	3	3	3	3	3	3	3	3	3	3	1	1	3	1	0
0	2	3	1	1	0	0	1	1	4	3	3	3	3	3	3	3	2	3	3	3	3	3	3	3	3	3	3	3	3	3	4	0	2	3	0	0
1	2	3	0	0	0	0	1	2	2	0.5	4	4	4	2	4	3	2	3	4	4	4	4	4	4	4	4	3	2	4	4	4	1	1	4
1	4	3	0	0	0	0	0	2	1	1	5	5	2	3	4	4	2	4	4	4	3	4	4	2	3	4	2	3	4	4	2	0	2	4
1	2	3	0	0	0	0	1	1	0.5	0.5	3	3	3	3	3	4	3	3	3	4	2	3	3	3	3	2	2	2	3	3	3	0	2	3
0	2	3	0	0	0	0	1	1	0	0	3	3	3	3	3	3	3	3	3	3	3	3	3	3	3	3	3	3	3	3	3	0	3	3	1	0
0	4	3	1	1	1	0	0	2	7	2	4	4	3	3	3	4	3	3	3	3	3	4	3	3	3	3	3	3	3	3	3	0	3	3	1	0
0	3	2	1	1	1	0	1	2	5.5	3	5	5	2	4	3	4	3	4	4	3	4	4	4	4	3	4	3	3	2	4	3	0	3	4	1	0
1	4	1	1	1	0	0	1	0	3	0.5	4	4	3	3	3	3	3	3	3	3	3	3	3	3	3	3	3	3	3	3	3	0	2	4
1	0	3	0	0	0	0	1	0	5.5	0.5	4	4	3	3	3	3	3	3	3	3	3	3	3	3	3	3	3	3	3	3	3	0	3	3
1	2	3	0	0	0	0	1	2	5.5	1	4	4	1	4	4	4	3	4	4	4	4	4	4	3	2	4	3	2	3	5	3	0	3	4
0	3	3	1	1	0	0	0	2	2	1	5	5	4	4	3	5	3	2	3	4	3	5	3	2	2	5	3	4	3	5	2	0	1	3	1	0
1	1	1	1	1	1	0	0	2	1	0.5	4	5	4	3	1	1	5	4	5	4	3	5	4	3	4	5	1	1	3	1	3	0	3	3
0	2	3	0	0	0	0	1	2	4	2	5	5	5	4	2	2	3	4	3	3	2	3	3	2	5	3	2	3	3	3	2	0	1	3	1	0
1	4	2	1	0	0	0	0	1	1	1	4	4	3	4	5	4	2	4	2	4	4	3	4	4	4	4	1	3	1	4	3	1	3	4
0	3	3	1	1	0	0	1	2	4	0.5	4	4	4	3	4	4	4	3	3	4	3	4	4	3	3	3	3	3	3	4	3	0	3	3	1	0
1	0	1	0	0	0	0	1	0	5.5	1	5	5	5	2	3	4	1	2	5	2	4	3	4	2	5	2	3	2	4	4	3	0	1	2
0	2	1	1	1	0	0	1	2	2	0.5	5	5	2	3	3	4	3	4	3	3	2	4	3	4	2	2	4	3	4	4	4	0	1	4	1	0
1	1	3	0	0	0	0	0	2	1	0.5	4	3	4	3	3	3	3	3	3	4	4	3	4	3	4	4	2	3	3	3	2	0	3	3
1	2	3	1	1	0	0	1	2	3	0.5	4	3	3	3	3	3	3	2	3	3	4	4	3	3	3	2	2	2	3	4	2	0	3	3
1	4	3	0	1	1	0	0	0	5.5	0.5	4	4	4	4	5	4	3	4	4	4	4	5	4	4	1	3	1	3	3	3	4	0	1	3
0	3	3	1	1	0	0	1	1	5.5	3	4	5	4	3	3	4	3	3	3	4	3	4	3	3	4	3	2	3	3	4	3	0	1	2	0	0
0	1	3	1	1	0	0	0	2	1	1	4	5	5	4	4	4	2	3	2	4	4	2	4	4	4	3	2	5	4	4	4	0	3	4	0	0
0	1	1	0	0	0	0	0	0	4	0.5	4	4	4	4	5	4	3	4	4	5	4	4	4	4	4	3	1	3	3	4	3	0	2	3	1	0
1	3	1	1	1	0	0	1	0	1	0.5	4	4	4	1	1	1	5	1	5	1	1	5	1	1	1	1	1	1	1	1	1	0	3	3
0	0	3	1	1	0	0	1	1	2	0.5	4	5	3	5	2	3	2	5	4	4	1	4	5	3	3	3	4	3	4	4	3	0	2	3	0	0
0	2	2	1	1	0	0	1	2	0.5	0.5	4	4	2	4	4	4	4	2	5	4	3	4	2	2	4	3	3	3	3	3	4	1	3	3	1	0
0	0	3	0	0	0	0	1	2	4	1	4	4	2	4	5	4	4	1	5	1	4	5	1	4	4	1	4	2	4	1	2	0	2	4	0	0
1	1	1	0	0	0	0	1	2	3	1	4	4	3	3	3	3	3	3	3	3	3	3	3	3	3	3	3	3	3	3	3	0	2	3
1	0	1	1	1	0	1	0	0	1	0.5	4	3	3	4	3	3	2	3	3	3	4	3	3	4	3	4	3	3	2	3	2	0	2	3
1	1	1	1	1	0	0	0	1	0.5	0.5	4	4	3	3	3	3	3	3	3	4	3	3	3	3	3	3	3	3	3	3	3	1	1	3
0	2	1	1	1	0	0	1	0	2	0.5	4	4	3	4	2	2	4	3	3	4	4	4	2	3	2	3	3	2	2	2	2	0	3	3	0	1
1	4	1	1	1	0	0	1	2	2	0.5	3	4	3	4	4	3	2	4	2	3	4	2	4	3	4	4	4	3	4	3	4	0	1	3
1	3	1	0	0	0	0	0	1	1	0	4	3	3	3	4	4	2	4	3	4	4	4	3	4	4	4	3	4	4	3	4	0	2	3
1	2	1	1	1	0	0	0	2	1	0.5	3	3	3	4	4	4	3	4	2	3	3	3	4	3	3	3	4	4	3	4	4	0	2	3
0	2	3	1	1	0	0	0	2	2	0.5	4	4	2	2	3	2	3	2	3	2	3	3	2	3	2	3	3	2	3	2	3	0	1	3	1	0
1	3	3	0	0	0	0	1	0	0.5	0.5	4	4	2	4	4	3	2	3	3	4	4	4	4	4	3	5	2	2	2	5	3	0	3	3
1	2	1	1	0	0	0	1	2	4	0.5	4	4	4	2	3	4	2	5	5	5	4	2	3	4	2	3	3	2	3	3	2	0	3	4
1	4	2	0	0	0	0	0	0	2	1	4	4	4	3	4	4	3	3	4	4	2	3	3	3	3	3	3	3	3	4	3	0	2	4
0	4	3	1	1	1	0	0	2	5.5	0.5	5	5	5	4	4	1	1	3	2	5	4	3	4	3	5	4	2	1	4	4	4	1	3	3	1	0
0	2	3	0	0	0	0	0	2	2	0.5	4	4	4	2	4	2	2	4	5	2	3	2	4	3	4	4	4	3	3	3	3	0	1	3	1	0
1	2	1	0	0	0	0	1	0	5.5	0.5	5	5	4	3	3	2	4	3	3	3	4	3	3	4	4	4	4	4	2	4	4	0	2	4
1	1	1	1	0	0	0	1	2	4	2	4	4	4	3	3	4	2	4	4	3	4	3	4	4	4	4	3	3	4	4	4	1	2	4
0	0	3	1	0	0	0	0	2	0.5	0.5	3	5	3	3	4	5	4	2	5	2	5	5	1	4	1	2	3	4	5	5	1	0	1	4	1	0
0	2	3	1	0	0	0	0	0	0.5	0	4	3	2	3	3	4	3	4	3	3	3	3	2	3	3	3	3	3	3	3	3	0	1	3	1	0
0	4	3	1	1	1	0	0	2	2	0.5	4	4	2	3	3	3	3	3	3	3	3	4	3	3	3	3	3	3	3	3	3	0	3	3	1	0
1	2	2	1	0	0	0	0	0	0.5	0.5	4	4	3	4	4	4	3	4	3	4	4	4	3	3	4	4	2	2	3	4	2	0	2	3
0	2	3	1	1	0	0	1	2	4	1	5	5	5	4	5	4	2	3	3	5	5	3	3	3	3	4	2	2	3	5	3	0	1	3	0	0
0	4	3	1	1	1	0	0	2	3	0.5	5	4	4	3	3	4	4	3	4	4	3	5	3	2	3	3	3	4	4	2	4	0	3	4	1	0
1	4	1	1	1	1	0	1	2	3	0.5	4	4	3	3	4	4	2	3	4	3	3	4	3	3	1	3	3	3	3	4	2	0	3	3
1	1	1	0	0	0	0	1	2	2	1	4	4	2	5	4	5	4	4	4	4	4	5	4	2	4	5	1	5	3	4	1	0	3	4
1	2	1	1	1	0	0	1	0	2	0.5	3	4	3	3	4	3	2	3	3	4	3	3	3	4	4	4	3	4	3	4	3	1	1	3
1	3	1	0	0	0	0	0	0	1	0.5	4	4	3	3	3	3	3	3	4	3	3	3	3	3	2	3	3	3	3	3	3	0	3	3
1	2	1	1	0	0	0	1	2	1	0.5	4	4	4	4	4	4	3	4	2	4	4	2	3	4	1	4	4	4	4	4	2	1	1	3
1	3	1	1	0	0	0	1	2	2	0	4	4	2	4	3	4	2	4	2	4	4	2	4	4	4	4	4	4	4	4	4	0	3	3
0	4	3	1	1	1	0	1	0	5.5	0.5	4	4	4	4	4	4	3	3	4	4	2	3	3	3	2	4	2	2	3	4	4	0	2	2	1	0
0	3	1	0	0	0	0	1	2	3	0	4	3	2	4	4	3	3	4	3	4	4	4	4	3	3	4	3	3	3	4	3	0	3	3	1	0
1	3	1	1	0	0	0	0	2	1	0.5	4	3	3	3	3	3	3	3	3	3	4	3	3	3	4	3	3	3	3	3	3	1	2	3
1	1	1	0	0	0	0	1	1	4	2	5	5	3	3	3	3	3	3	3	3	3	3	3	3	3	3	3	3	3	3	3	0	2	3
0	1	3	1	0	0	0	0	2	3	0	4	2	1	4	4	4	3	2	3	4	4	5	5	3	4	4	4	3	3	4	2	0	3	4	1	0
0	2	3	1	1	0	0	1	2	4	0.5	4	3	4	5	5	5	1	5	3	5	5	1	5	5	5	5	2	2	2	5	2	0	1	4	1	0
0	4	2	1	1	1	0	0	1	5.5	0.5	5	5	2	3	2	3	3	3	4	3	4	4	4	3	2	3	3	3	3	3	4	0	1	3	1	0
0	2	3	1	0	0	0	0	1	3	0.5	4	4	4	3	3	4	2	3	4	4	4	5	3	2	4	4	3	3	4	4	4	1	2	4	1	0
0	4	3	0	0	0	0	1	2	3	0.5	4	4	4	3	3	4	3	4	3	3	2	4	3	3	3	3	2	2	3	4	4	0	2	3	1	0
0	4	3	1	1	0	0	1	0	3	1	4	5	4	4	3	4	4	4	4	5	4	4	4	2	4	5	3	3	4	4	4	1	3	4	1	0
0	3	3	1	1	0	0	0	2	0	0	5	1	1	2	2	4	2	3	4	4	4	4	4	2	3	3	4	3	4	4	3	1	3	4	0	0
1	2	1	1	1	0	0	1	0	3	0.5	4	4	3	3	4	3	2	4	4	4	4	4	4	4	4	3	3	3	3	4	3	0	3	4
1	4	2	1	1	1	0	1	2	4	1	4	4	4	2	5	5	1	3	4	5	5	2	3	3	4	5	4	4	4	4	4	1	2	4
0	4	3	1	1	1	0	1	2	4	3	5	5	2	3	3	4	2	2	3	4	3	5	4	3	2	2	4	4	4	4	2	0	3	4	1	0
1	1	1	1	0	0	0	1	2	4	1	4	5	2	4	5	5	4	4	2	4	5	4	4	3	5	5	2	4	2	5	4	1	2	4
1	2	1	1	1	0	0	0	0	3	0.5	4	4	4	4	2	4	4	4	3	4	4	4	4	4	4	3	1	3	4	4	4	1	2	3
1	0	1	0	0	0	0	0	0	4	0.5	4	4	4	3	3	5	3	3	3	4	4	5	4	3	1	4	1	2	3	5	2	0	3	3
0	3	2	1	1	0	0	1	1	2	0.5	4	4	4	3	3	3	3	3	3	3	3	3	3	3	3	3	3	3	3	3	3	0	1	3	0	0
0	3	1	0	1	0	0	1	0	3	1	4	4	3	4	4	4	2	4	3	4	4	3	4	3	4	4	3	3	3	3	3	1	1	3	1	0
1	1	3	0	0	0	0	1	2	4	0.5	4	4	4	4	4	4	2	1	5	3	4	4	3	4	4	5	4	4	5	5	4	1	2	3
0	2	3	1	1	0	0	1	0	3	0.5	4	5	1	3	4	4	3	3	4	5	3	3	3	3	4	4	4	4	4	4	2	1	1	3	1	0
1	3	3	0	0	0	0	0	1	2	1	5	5	3	4	4	4	3	3	4	4	3	4	4	4	4	3	2	3	3	4	3	1	1	3
1	0	1	0	0	0	0	1	0	0.5	0.5	5	5	3	2	4	5	3	3	4	4	4	4	2	2	4	3	3	3	4	4	3	0	2	3
1	3	1	1	1	1	0	1	0	0.5	0	5	5	3	4	4	3	4	4	2	3	2	2	2	3	3	3	2	3	4	3	3	0	1	3
1	4	2	1	1	0	0	0	1	4	0	4	4	2	4	4	3	4	4	3	4	4	3	4	4	3	4	3	3	2	4	4	1	2	3
1	2	1	1	1	0	0	1	0	0.5	0	3	3	3	3	3	3	3	3	3	3	3	3	3	3	3	3	3	3	3	3	3	0	2	3
1	1	1	0	0	0	0	1	2	5.5	1	4	4	4	3	2	2	2	2	3	2	2	4	4	3	2	2	3	2	2	4	3	0	1	4
0	2	3	1	1	0	0	1	2	5.5	0.5	4	4	3	3	3	4	3	4	4	4	4	4	3	2	4	2	3	2	3	4	3	1	2	3	1	0
1	1	3	0	0	0	0	1	2	3	0.5	4	5	3	4	3	4	4	3	4	4	3	5	3	3	2	3	3	3	3	4	3	1	3	4
1	2	1	0	0	0	0	0	0	0.5	0.5	5	1	1	3	5	4	4	4	4	4	4	2	4	4	4	4	3	3	3	2	4	0	3	4
1	3	3	0	0	0	0	1	2	7	0.5	5	5	5	5	4	5	3	4	3	5	4	5	3	3	2	2	3	2	3	4	5	0	2	3
1	1	3	0	0	0	0	1	1	2	0.5	3	4	4	4	5	2	1	4	4	5	4	3	5	5	5	4	1	1	1	4	5	0	3	1
1	1	2	0	0	0	0	1	2	7	3	4	4	4	3	4	4	2	3	2	4	3	3	4	3	3	4	4	4	3	4	2	1	2	4
0	1	1	1	1	0	0	1	2	1	0.5	4	4	2	3	4	4	2	4	4	4	5	5	4	4	4	2	2	3	4	5	2	0	1	3	1	0
0	4	3	0	0	0	0	0	2	5.5	0.5	5	4	3	3	4	4	2	3	4	4	4	4	3	4	3	4	3	3	3	4	3	0	3	3	1	0
0	2	3	1	0	0	0	1	2	3	1	4	5	4	3	2	4	3	2	4	3	3	5	3	1	3	2	3	3	3	4	3	0	2	2	1	0
0	1	1	0	0	0	0	1	0	7	1	5	5	3	3	4	3	2	2	4	3	3	3	3	2	4	3	4	2	3	4	4	1	3	4	0	0
0	0	1	1	0	0	0	1	2	0.5	0.5	4	4	3	4	4	5	2	3	3	4	5	3	3	4	4	4	1	2	4	5	4	1	1	4	1	0
1	2	1	1	1	0	0	1	2	4	0.5	5	5	4	3	3	4	2	3	4	4	3	4	3	2	4	1	4	3	4	5	4	1	3	3
1	3	1	1	1	0	0	1	0	2	0.5	5	5	5	5	5	3	1	5	1	5	5	1	5	5	5	5	5	5	5	5	5	0	1	3
1	1	1	1	1	0	0	1	0	1	0.5	4	4	4	3	3	4	3	4	4	3	2	4	4	2	4	3	3	3	4	3	3	0	3	3
0	1	1	1	0	0	0	1	0	3	1	5	5	4	5	4	4	2	4	1	5	4	2	4	4	5	4	4	5	4	4	4	1	1	4	0	0
0	3	3	1	1	0	0	0	2	3	0.5	5	5	3	3	3	4	3	2	3	3	4	3	3	2	2	4	3	3	4	4	2	0	3	4	1	0
1	4	3	1	1	1	0	0	0	7	2	5	5	5	4	5	4	1	3	2	4	5	4	5	4	4	5	4	3	4	4	4	0	2	4
1	0	1	0	0	0	0	1	2	0.5	0.5	4	4	2	3	2	3	4	2	4	3	3	4	2	3	3	2	1	2	3	4	3	0	2	3
1	2	1	1	0	0	0	1	0	2	0.5	4	4	2	3	4	2	4	3	4	3	4	4	3	3	5	3	2	2	2	5	2	1	3	3
1	2	1	0	0	0	0	1	0	4	0.5	4	4	3	4	4	3	2	3	4	5	4	4	3	4	2	5	3	3	4	5	3	0	2	3
0	2	3	1	1	0	0	1	2	4	0.5	5	5	2	3	3	3	3	3	4	4	3	4	3	1	5	2	4	4	4	4	1	1	1	5	0	0
0	3	3	1	1	0	0	1	1	3	3	4	4	4	3	3	3	3	4	3	3	2	3	2	3	3	3	3	3	3	3	3	0	3	3	1	0
0	1	3	0	0	0	0	0	2	3	0.5	5	5	5	3	3	3	3	3	3	3	3	3	3	3	3	3	3	3	3	3	3	0	3	4	1	0
1	2	1	0	0	0	0	1	2	4	1	4	5	4	4	5	4	3	4	5	5	1	5	5	5	5	5	1	2	1	5	4	0	2	4
1	3	1	1	1	1	0	1	2	4	0.5	5	5	4	4	2	5	2	2	2	2	2	5	2	2	4	1	2	2	4	4	4	1	2	5
1	1	1	1	0	0	1	1	0	2	1	4	4	4	3	3	3	3	3	3	3	4	3	3	3	3	3	3	3	3	3	3	1	1	3
0	4	3	1	1	0	0	0	1	2	0.5	4	4	4	3	2	2	3	3	4	4	3	5	3	3	3	2	1	1	2	4	3	1	2	3	1	0
0	4	3	1	1	0	0	0	1	4	1	5	5	4	3	3	4	3	3	3	4	3	4	4	3	3	3	3	3	4	4	3	0	3	4	1	0
1	4	1	1	1	0	0	0	1	4	2	4	4	4	3	4	3	3	3	4	4	4	4	3	3	3	3	3	3	3	3	3	0	1	3
1	2	2	0	0	0	0	1	1	2	0.5	4	4	2	4	3	4	4	2	4	4	4	5	3	3	4	4	1	2	3	2	2	0	3	4
1	2	3	0	0	0	0	0	1	5.5	0.5	4	4	3	3	3	3	3	3	3	3	3	3	4	3	3	3	3	2	3	3	3	1	2	4
0	1	1	1	0	0	0	1	0	3	0.5	4	4	3	4	4	4	2	4	2	4	4	4	3	3	4	4	2	3	3	4	3	0	2	2	1	0
0	4	3	1	1	1	0	0	0	3	1	4	5	3	2	4	3	3	3	4	3	3	4	2	2	3	3	4	3	3	4	3	1	2	3	1	0
1	3	3	1	1	0	0	1	2	1	1	4	4	4	4	2	4	3	3	5	4	2	4	3	1	2	2	4	2	4	4	2	0	1	4
0	2	3	0	0	0	0	1	2	0	0	4	5	4	4	3	3	3	4	2	2	4	5	4	3	3	4	1	1	2	3	1	0	1	3	1	0
0	2	3	1	1	0	0	1	2	1	0.5	4	3	2	2	3	4	4	3	3	3	3	5	4	3	2	3	3	3	3	5	2	0	2	3	1	0
0	4	3	0	0	0	0	1	2	7	3	4	5	5	4	2	4	2	2	4	3	4	2	3	3	4	2	2	3	2	4	4	0	2	4	0	0
1	3	1	1	1	0	0	1	0	1	0.5	3	3	3	3	3	3	3	3	3	3	3	3	3	3	3	3	3	3	3	3	3	0	1	3
1	2	1	1	0	0	0	1	1	2	0.5	4	4	3	3	4	3	3	3	4	3	3	4	3	3	3	2	3	2	3	3	3	0	3	3
0	0	3	0	0	0	0	1	2	2	0.5	5	3	2	3	4	4	3	3	4	4	4	4	4	3	4	4	3	3	3	4	4	0	1	4	1	0
1	1	1	0	0	0	0	1	2	2	0.5	4	4	4	3	4	3	3	4	3	4	3	3	4	3	3	3	3	3	3	3	3	1	3	3
0	2	1	0	0	0	0	1	1	2	0.5	4	4	4	3	2	3	3	3	4	3	4	5	3	2	2	3	3	3	3	3	3	0	3	3	0	0
1	2	1	0	0	0	0	1	0	3	0.5	5	5	5	5	5	2	1	2	5	5	1	4	4	4	5	1	3	4	3	1	1	0	1	4
0	4	3	1	1	1	0	0	2	4	2	4	4	4	4	3	4	3	3	3	3	4	3	4	3	4	4	2	3	3	4	4	0	1	3	1	0
1	4	2	1	1	0	0	0	0	2	0.5	4	4	3	3	3	3	2	3	3	3	4	5	3	2	4	4	3	3	3	3	3	0	1	4
0	0	1	0	0	0	0	1	2	5.5	5.5	5	5	4	4	2	4	2	4	2	4	2	4	4	5	4	4	4	4	4	4	4	0	3	3	1	0
0	2	3	1	1	0	0	1	0	0.5	0.5	4	4	2	4	4	4	2	4	4	4	5	5	4	4	1	4	4	4	4	5	2	0	2	4	0	0
0	1	1	0	0	0	0	1	2	3	0.5	3	3	2	3	3	3	3	3	3	3	3	3	3	3	3	3	3	3	3	3	3	0	2	2	1	0
1	4	3	1	1	0	0	1	1	4	0.5	5	4	4	3	5	2	2	3	4	5	4	3	3	5	5	5	2	3	4	3	4	1	3	4
1	0	1	0	0	0	0	1	2	4	0.5	4	4	3	4	2	3	3	3	4	4	3	3	3	3	3	3	2	3	4	2	4	0	3	4
1	0	2	0	0	0	0	1	0	2	0.5	4	4	2	5	4	3	3	4	2	5	3	3	4	4	3	4	4	2	4	5	4	0	2	3
1	0	1	0	0	0	0	1	2	0.5	0	4	3	3	4	4	4	2	4	2	4	4	2	4	4	4	4	4	4	4	4	4	0	3	2
1	4	3	1	1	1	0	0	1	2	0.5	5	5	2	4	5	2	2	3	3	4	4	4	4	4	3	5	3	2	4	2	3	0	3	4
1	2	1	0	0	0	0	0	1	2	0.5	3	4	3	3	3	4	3	3	3	3	3	5	3	3	4	3	1	1	3	3	3	0	3	3
1	3	1	0	0	0	0	1	2	3	2	4	5	3	3	2	3	3	4	3	4	3	4	3	2	3	2	2	3	3	3	3	0	1	3
0	3	2	1	1	1	0	1	2	7	2	4	5	2	4	3	4	3	3	4	4	4	5	3	2	4	3	2	1	2	5	4	1	2	3	1	0
1	2	1	1	1	0	0	1	0	0.5	0.5	3	4	4	3	4	3	3	3	3	4	3	2	3	3	3	3	3	3	3	3	3	0	3	3
0	3	3	0	0	0	0	1	1	3	0.5	4	4	4	3	4	4	3	3	3	4	4	4	3	3	3	4	4	3	4	4	4	0	2	4	1	0
0	0	1	0	0	0	0	1	2	1	0.5	4	4	3	4	4	4	3	4	4	4	4	4	4	3	4	4	3	3	3	4	4	0	2	3	1	0
1	2	1	0	1	0	0	0	2	2	0.5	3	4	3	3	4	2	3	3	2	3	4	3	3	5	3	3	3	3	3	4	3	1	1	3
0	4	3	1	1	0	1	1	2	7	2	4	4	3	3	4	4	2	3	2	4	4	4	4	3	3	2	3	4	3	4	2	0	1	3
0	0	3	0	0	0	0	1	0	3	0.5	4	5	3	2	4	2	2	2	4	4	2	4	2	2	4	4	4	4	4	4	3	1	1	4	1	0
1	2	1	1	1	0	0	0	0	0.5	0.5	4	4	4	4	4	4	4	4	2	4	4	2	4	4	2	2	4	4	4	2	2	0	2	4
1	4	3	1	1	0	0	1	0	4	1	4	4	4	3	3	3	3	3	3	3	3	3	3	3	3	4	3	3	3	3	3	0	3	3
0	2	1	0	0	0	0	1	2	0.5	0	3	4	3	3	2	3	3	4	3	3	4	3	3	3	4	3	3	3	3	4	3	0	2	3	1	0
1	0	1	0	0	0	0	0	0	0.5	0.5	4	4	3	4	2	4	3	2	4	3	2	4	4	3	4	2	3	3	3	3	2	0	2	3
0	2	1	0	0	0	0	0	2	1	0	4	4	3	3	3	4	3	3	2	3	3	3	3	3	1	3	3	3	3	3	3	0	3	3	1	0
1	3	1	1	1	0	0	0	1	1	0.5	3	3	3	3	4	3	2	4	2	4	4	4	4	4	4	3	3	3	3	4	2	0	2	4
0	4	3	1	1	1	0	0	2	2	0.5	4	4	3	4	4	4	2	4	2	4	4	2	4	4	3	4	4	4	4	4	3	0	3	4	1	0
0	1	1	0	0	0	0	1	2	3	2	4	4	3	3	3	2	3	3	4	4	3	4	3	3	4	3	3	3	3	2	4	0	1	3	1	0
0	2	1	1	0	0	0	1	2	2	1	4	4	4	4	4	4	3	3	3	4	4	4	3	3	3	4	3	3	3	3	4	0	3	4	1	0
1	2	1	0	1	0	0	1	2	4	1	5	5	4	3	1	3	1	1	3	1	1	5	1	1	4	1	5	5	5	1	3	0	2	3
0	4	3	0	1	1	0	1	2	7	2	4	5	3	3	4	3	2	3	3	4	4	4	4	4	4	4	3	3	3	3	4	0	2	4	1	0
0	4	3	1	1	1	0	0	1	2	0.5	4	3	4	3	3	3	2	3	3	4	4	4	3	4	4	3	3	3	4	3	3	0	3	4	1	0
0	2	3	1	1	0	0	0	2	0.5	0.5	4	3	3	3	3	3	3	3	3	3	3	3	3	3	3	3	3	3	3	3	3	1	3	3	1	0
1	3	2	1	1	1	0	1	0	2	1	5	5	3	3	2	4	4	2	4	3	2	5	2	2	4	1	2	2	3	3	1	0	2	3
0	4	3	1	1	0	0	1	2	2	1	4	4	4	4	4	4	2	3	4	4	4	5	4	3	2	3	3	4	4	4	3	0	2	3	1	0
1	1	3	1	0	0	0	0	0	0.5	0.5	2	3	3	3	3	3	4	3	3	3	2	3	3	2	3	2	3	2	3	3	3	0	1	2
1	0	3	0	0	0	0	1	2	7	1	5	5	4	3	4	1	2	3	5	3	2	3	3	3	3	1	2	1	3	3	4	0	1	3
0	4	3	0	0	0	0	1	2	1	0.5	4	4	3	3	4	3	3	4	3	4	4	4	4	3	3	4	1	2	2	3	3	0	2	2	1	0
0	2	3	1	1	0	0	1	2	2	0.5	4	4	2	3	2	3	3	2	3	2	2	4	3	3	5	2	1	1	2	4	3	1	3	4	1	0
1	0	1	1	1	0	0	1	0	1	0.5	4	5	5	5	4	4	3	3	4	2	5	5	3	5	5	4	2	2	2	5	3	0	1	3
1	1	3	0	0	0	0	0	1	2	0	4	4	2	4	4	3	3	4	4	4	3	4	3	2	5	3	2	3	3	2	3	0	1	4
0	2	3	1	1	0	0	0	2	0.5	0	5	2	2	3	4	4	2	4	4	4	3	2	4	4	4	3	4	3	3	2	4	0	2	3	1	0
0	4	3	0	1	0	0	0	2	0.5	0.5	3	2	1	4	3	4	3	3	4	4	3	3	3	2	2	2	3	3	3	4	3	0	1	3	1	0
0	1	3	1	1	0	0	1	2	1	0.5	4	5	3	3	3	4	3	3	4	3	4	4	3	4	3	4	4	4	4	4	3	1	3	4	1	0
0	2	3	1	1	0	0	1	2	1	0.5	4	4	4	4	4	2	2	4	3	4	4	2	4	3	4	3	3	3	3	3	3	1	2	4	1	0
0	0	1	1	0	0	0	1	2	1	0.5	5	5	2	1	4	5	3	1	5	3	3	5	3	1	1	1	1	1	2	4	1	1	2	2	1	0
1	3	1	1	1	0	0	0	2	4	2	4	4	4	3	3	3	3	3	3	3	3	3	3	3	3	3	3	3	3	3	3	0	1	3
0	4	1	0	0	0	0	1	0	2	1	4	4	4	3	3	5	2	3	4	3	3	4	4	1	4	1	2	2	4	4	3	1	2	3	0	0
0	2	3	1	1	0	0	1	2	2	0.5	5	5	5	4	4	4	3	3	2	5	4	4	5	5	3	4	2	3	5	4	2	0	1	3	1	0
0	3	3	1	1	0	0	0	0	3	3	4	4	4	4	3	4	3	3	3	2	3	3	3	4	2	2	3	4	3	4	3	0	3	4	0	0
1	2	1	0	0	0	0	1	1	4	0.5	4	4	2	3	3	3	3	2	3	3	2	3	3	3	3	2	2	3	3	3	2	0	3	3
0	0	1	1	0	0	0	0	1	1	0.5	4	5	2	3	3	3	3	3	4	3	3	3	3	3	3	4	3	3	3	3	3	1	3	3	1	0
0	3	3	1	1	1	0	1	2	3	0.5	4	4	2	3	3	2	2	3	3	5	5	4	5	4	4	5	3	3	3	5	3	0	2	3	1	0
1	3	1	1	1	0	0	1	0	2	0.5	4	5	2	5	5	2	2	3	2	3	4	3	3	4	4	5	3	3	3	4	5	0	3	3
0	3	3	1	1	0	0	0	1	4	1	3	5	2	3	2	4	4	3	3	2	2	3	2	3	2	3	2	3	3	2	2	0	2	3	0	0
1	4	1	1	1	0	0	0	0	2	0.5	4	4	4	4	5	5	2	4	2	4	5	4	5	5	4	5	1	1	3	4	4	1	1	3
1	0	1	1	0	0	0	1	0	2	0.5	5	5	2	2	3	5	5	1	4	1	5	5	3	3	1	2	1	3	4	1	1	0	2	2
1	2	1	1	1	0	0	1	1	3	0.5	4	4	3	3	4	4	3	3	4	4	4	5	4	3	4	3	3	2	3	4	3	1	2	3
0	0	3	0	0	0	0	1	2	5.5	0.5	4	4	2	2	4	2	4	2	4	3	2	4	2	2	2	2	2	4	3	4	2	0	2	4	1	0
0	0	3	0	0	0	0	1	2	4	1	5	5	2	3	3	4	4	3	4	4	2	3	3	3	2	2	3	4	3	2	2	0	1	4	1	0
1	2	1	1	1	0	0	1	2	2	0.5	4	5	2	5	5	5	1	3	4	5	4	4	3	2	4	2	3	2	4	5	2	0	2	3
1	3	1	1	1	0	0	1	0	5.5	0.5	5	5	5	2	4	1	4	4	4	2	4	5	2	4	2	4	4	2	4	4	1	1	2	3
0	2	1	0	0	0	0	1	2	3	2	4	2	2	5	4	4	2	4	2	4	4	2	4	5	4	2	4	4	4	4	4	1	2	4	0	0
1	0	3	0	0	0	0	1	2	4	0.5	5	3	3	3	4	5	3	3	4	4	4	5	3	2	3	4	2	3	4	5	3	0	2	4
1	4	3	1	0	0	0	0	0	2	0.5	4	4	4	4	4	4	2	4	3	4	4	3	3	4	4	4	2	3	3	4	4	1	1	4
1	0	3	1	1	0	0	1	2	2	1	4	4	4	4	4	4	3	4	2	4	4	2	2	4	4	4	3	3	3	4	4	1	2	3
1	1	1	1	1	0	0	1	0	3	0.5	4	4	4	3	4	3	3	3	3	4	3	4	4	2	3	2	3	3	3	3	2	0	3	3
1	1	1	0	0	0	0	0	1	7	0.5	4	5	2	3	3	3	4	4	5	2	3	5	3	3	4	3	3	3	3	4	2	0	3	3
1	3	1	1	1	0	0	1	0	0.5	0	5	4	1	5	5	2	1	3	5	3	3	4	3	5	3	3	1	3	3	3	5	0	1	3
0	4	3	0	1	1	0	0	2	2	0	4	5	2	3	4	4	3	4	3	4	4	5	3	3	3	3	3	3	4	3	3	0	2	5	1	0
0	3	3	1	1	0	0	1	2	3	1	4	5	4	4	2	4	2	2	5	2	2	5	2	2	4	2	4	3	3	4	2	1	1	4	0	1
0	4	3	1	1	0	0	0	1	3	1	5	5	3	4	4	3	2	4	3	3	4	3	4	3	3	4	4	4	4	4	4	0	2	4	0	0
1	2	1	1	0	0	0	1	0	2	0.5	5	4	4	4	4	3	2	3	3	4	4	5	4	3	2	4	3	3	3	4	3	0	1	3
1	2	3	0	0	0	0	0	2	2	0.5	2	2	2	3	3	3	3	3	3	3	3	3	3	3	3	3	3	3	3	3	3	1	2	4
0	1	3	1	1	0	0	0	2	2	0.5	3	4	1	4	5	5	2	4	2	4	5	3	5	4	4	1	3	3	1	5	1	0	1	1	1	0
0	1	1	1	1	1	0	1	2	5.5	0.5	3	1	1	3	3	1	2	2	2	4	5	2	1	4	4	4	4	4	4	4	2	1	1	3	1	0
1	2	2	1	1	0	0	0	0	2	0.5	4	4	4	3	3	3	3	4	3	3	3	3	3	3	3	3	3	3	3	3	3	0	2	3
1	3	1	1	1	0	0	1	2	3	0.5	4	4	4	3	4	3	3	3	3	3	3	3	3	3	3	3	3	3	3	3	3	0	2	3
1	0	1	0	0	0	0	0	0	1	0.5	4	4	4	3	4	4	4	2	4	3	3	4	3	2	4	4	2	2	2	4	3	1	1	4
1	4	1	1	1	1	0	1	0	3	1	4	4	4	4	4	4	2	4	4	4	4	4	4	2	4	4	3	2	2	4	3	1	3	3
1	3	1	1	0	0	0	1	2	3	0.5	5	5	3	4	4	4	4	4	3	4	4	4	4	4	2	4	3	2	4	4	4	0	2	3
0	3	3	1	1	0	0	0	2	3	1	4	4	4	4	4	4	3	2	3	4	4	4	4	4	2	4	2	2	4	4	4	0	1	3	1	0
0	3	1	0	0	0	0	1	2	2	0.5	4	4	4	3	3	4	3	2	4	3	2	3	2	2	4	2	4	4	4	4	3	1	3	4	1	0
0	3	1	0	1	0	0	1	0	7	3	4	4	3	2	4	4	1	3	4	4	4	2	3	3	5	3	2	2	4	4	3	0	3	3	1	0
0	2	3	1	1	0	0	1	2	4	4	4	5	4	3	4	4	3	4	3	4	4	4	4	3	4	4	3	3	3	4	4	0	1	4	1	0
1	0	3	0	0	0	0	1	0	5.5	2	5	5	4	3	4	3	2	3	5	5	4	4	4	2	4	4	1	2	3	4	2	0	1	2
1	3	1	1	1	1	0	0	1	2	0.5	4	4	3	3	5	3	3	4	3	4	3	4	4	3	3	3	3	3	2	3	3	0	2	3
1	3	1	1	1	0	0	1	0	3	0.5	4	4	3	3	3	4	4	4	3	4	4	4	3	3	3	4	2	3	3	4	2	0	2	3
1	3	1	1	1	0	0	1	0	5.5	2	5	5	3	3	4	4	3	4	4	3	3	3	3	3	3	4	3	3	4	3	3	0	2	3
1	1	1	0	0	0	0	0	0	3	2	4	4	3	4	3	4	2	3	2	4	4	2	4	4	4	4	4	5	3	4	4	0	2	4
1	1	1	1	1	0	0	1	0	0.5	0.5	3	2	2	3	3	3	3	3	3	3	3	5	3	3	1	3	3	3	3	3	1	0	1	3
0	4	3	1	1	1	0	1	0	2	0.5	5	4	4	4	4	3	3	4	3	4	4	4	4	3	4	4	2	3	3	4	3	0	2	4	0	0
1	2	2	1	0	0	0	1	0	1	0.5	4	4	2	2	4	4	2	4	4	5	5	4	4	4	4	4	4	1	2	2	4	0	1	4
1	1	1	1	1	0	0	1	2	0.5	0.5	4	3	3	4	4	4	4	4	2	4	4	4	3	4	3	4	1	2	2	4	4	0	2	2
0	2	1	1	0	0	0	1	0	4	0.5	4	4	4	3	4	3	3	3	3	4	4	3	4	3	4	4	2	2	3	4	4	0	3	4	0	0
1	0	1	1	0	1	0	0	1	7	0.5	5	5	5	1	1	1	5	1	5	1	1	5	1	1	1	1	1	1	1	1	1	0	2	3
0	0	1	0	0	0	0	1	2	3	3	5	4	2	2	5	2	2	2	4	5	2	2	4	2	5	4	2	4	4	4	2	0	2	4	0	1
1	3	2	0	0	0	0	0	2	3	2	4	4	2	4	4	4	3	3	4	4	4	4	3	3	4	3	2	3	3	5	3	0	2	2
1	1	3	0	0	0	0	1	2	2	0.5	4	4	2	3	3	3	3	3	2	3	3	3	3	2	3	4	3	3	3	3	3	0	2	3
1	0	1	1	1	0	0	1	2	4	2	1	5	4	3	3	3	3	3	3	3	3	3	3	3	3	3	3	3	3	3	3	0	2	3
1	4	1	1	1	1	0	1	2	5.5	3	4	5	3	3	3	3	3	3	3	3	3	4	3	3	3	2	3	3	3	3	3	0	2	3
0	1	3	1	1	0	0	1	2	3	0.5	4	5	3	3	3	4	2	3	3	4	3	2	4	3	2	4	3	3	3	4	3	0	2	3	1	0
0	2	3	1	1	0	0	1	0	4	1	4	4	3	4	4	3	2	4	3	4	4	2	4	4	3	4	3	3	3	4	3	0	2	3	0	0
0	2	1	1	1	0	0	0	2	1	0.5	4	4	2	4	2	4	3	2	4	2	3	4	3	2	4	2	2	2	2	2	3	1	2	4	1	0
1	3	1	0	0	0	0	0	0	3	0.5	4	5	3	3	3	3	2	3	4	4	4	3	3	3	3	2	3	3	3	3	3	0	2	4
1	0	3	0	0	0	0	1	2	0.5	0.5	5	5	5	5	5	5	1	5	1	5	5	1	5	5	5	5	5	5	5	5	5	0	1	1
1	2	3	0	0	0	0	0	1	7	0	4	4	5	2	1	3	3	3	2	2	5	4	3	2	2	2	3	3	3	3	4	0	2	3
0	2	1	0	0	0	0	0	2	0.5	0.5	4	5	2	3	4	3	3	2	3	4	4	4	4	3	2	3	3	3	4	4	3	0	3	2	1	0
1	4	2	1	1	0	0	1	0	5.5	2	4	5	5	3	5	2	1	4	4	3	5	4	2	3	4	5	2	4	3	4	3	1	1	4
1	0	3	0	0	0	0	1	0	3	0.5	5	5	4	3	3	4	4	2	4	4	2	5	2	3	4	3	4	4	3	2	4	1	1	3
1	1	1	1	0	0	0	1	2	1	0	4	4	3	3	3	2	3	4	3	4	3	4	3	3	4	3	3	2	3	4	3	0	2	3
0	2	1	0	0	0	0	0	0	2	0.5	4	5	4	3	4	4	2	3	4	3	4	3	3	3	3	2	3	3	4	4	3	1	2	4	0	0
0	2	1	1	0	0	0	1	2	0.5	0.5	2	2	3	5	5	5	5	5	3	5	5	5	5	5	5	5	1	2	1	5	5	1	1	1	1	0
1	4	3	1	1	1	0	1	2	1	0.5	4	4	4	3	3	3	3	3	3	3	3	3	3	3	3	3	3	3	3	3	3	0	3	3
0	4	3	1	1	0	0	1	2	4	0.5	5	5	3	3	4	3	3	3	4	4	4	4	4	4	3	4	3	3	3	4	4	1	2	3	1	0
1	1	3	0	0	0	0	0	2	1	1	4	5	3	3	4	3	3	2	4	3	2	2	3	3	4	4	3	2	3	5	4	1	3	4
1	4	2	1	1	1	0	0	2	5.5	2	5	4	3	2	4	4	4	4	4	4	4	4	4	5	4	3	2	2	2	4	2	0	1	3
0	4	3	1	1	0	0	1	2	1	0.5	4	4	1	3	3	4	4	3	3	3	3	3	3	2	4	3	2	2	3	3	4	1	3	3	1	0
0	3	1	0	0	0	0	1	2	4	2	5	5	4	4	3	4	2	2	4	3	2	4	3	2	4	2	3	4	4	4	3	0	3	4	0	0
1	2	1	1	0	0	0	0	2	5.5	1	5	4	4	4	5	4	2	4	3	5	4	2	4	4	4	5	2	2	5	5	4	1	3	2
0	0	3	0	0	0	0	0	2	4	0.5	5	4	4	4	5	4	2	2	3	4	4	4	4	4	5	3	3	4	4	2	2	0	3	4	1	0
0	0	3	1	0	0	0	1	0	7	0.5	5	5	4	4	4	2	4	3	3	4	4	4	4	3	4	4	4	4	3	4	4	1	2	5	1	0
1	0	3	0	0	0	0	0	1	0	0	4	3	3	3	3	3	3	3	3	3	3	3	3	3	3	3	3	3	3	3	3	0	3	3
0	1	1	1	1	0	0	1	0	0.5	0.5	4	2	4	4	1	2	5	1	5	4	1	5	2	1	1	1	2	2	3	4	3	0	1	3	0	0
1	1	3	0	0	0	0	1	2	0.5	0.5	3	2	2	3	3	4	3	3	3	4	3	3	3	4	4	3	3	3	3	4	2	0	3	3
0	3	3	1	1	0	0	1	1	2	1	5	5	5	4	4	4	3	3	3	3	5	5	3	3	2	5	2	3	3	5	1	0	2	2	1	0
1	3	2	1	1	0	0	1	2	3	0.5	4	3	2	4	4	3	2	3	3	4	4	4	5	3	2	2	2	2	2	3	3	0	2	3
1	4	2	1	1	1	0	1	0	4	0.5	4	4	4	4	4	4	3	3	4	4	4	3	3	3	4	3	3	3	3	4	3	0	1	3
0	0	1	1	1	0	0	1	1	3	0.5	5	5	2	3	5	2	2	2	4	4	5	4	4	4	4	4	4	4	4	5	4	1	2	4	1	0
0	3	3	0	0	0	0	1	1	5.5	3	5	5	4	4	2	4	3	3	3	4	4	3	3	2	4	3	3	3	3	4	4	1	3	4	0	1
0	3	1	1	1	0	0	1	2	2	0.5	4	4	3	3	4	4	2	3	3	4	4	4	3	3	3	4	2	3	3	4	2	0	2	4	1	0
0	2	3	1	1	0	0	1	0	2	0.5	4	4	4	3	3	3	3	3	3	4	4	3	4	4	4	3	2	3	3	4	4	1	3	4	1	0
1	0	1	0	0	0	0	1	2	0	0	1	1	2	1	1	1	5	1	5	1	1	5	1	1	1	1	1	1	1	1	1	0	2	1
1	2	1	0	0	0	0	1	0	0	0	3	4	3	1	1	1	4	2	5	1	1	5	1	3	1	2	3	1	2	1	1	0	1	3
0	3	3	0	0	0	0	1	2	2	0.5	4	4	4	4	3	3	2	4	3	4	4	3	3	3	4	2	3	3	3	4	4	1	2	5	1	0
0	2	3	1	1	0	0	1	2	2	0.5	4	4	2	4	4	4	3	3	3	4	4	4	3	3	2	3	3	3	3	3	2	0	3	3	1	0
0	4	3	1	1	1	0	1	2	7	1	5	4	4	3	3	4	2	3	4	4	4	3	3	4	3	5	4	4	4	4	4	1	2	3	1	0
0	3	3	1	0	0	0	0	2	2	0.5	4	4	2	4	4	3	3	2	3	3	3	4	3	2	4	2	2	2	3	3	2	0	3	3	1	0
1	2	1	0	0	0	0	0	1	2	0.5	5	5	5	4	4	4	3	3	4	4	4	4	3	3	4	3	3	3	3	4	1	0	2	4
1	4	3	0	0	0	0	1	2	1	0.5	4	4	4	5	4	3	2	4	4	4	4	5	3	3	4	5	1	1	2	4	3	1	3	3
0	1	3	0	1	0	0	1	2	5.5	1	5	5	4	3	5	2	3	2	4	4	5	4	4	4	2	4	3	3	3	5	2	0	2	4	0	0
0	2	3	1	0	0	0	1	0	3	0.5	4	5	4	3	4	4	3	3	4	5	4	4	4	4	4	2	3	3	3	3	3	1	3	3	1	0
0	4	3	1	1	1	0	0	1	4	0.5	4	4	3	3	3	4	3	3	3	3	3	3	3	3	3	3	3	3	3	3	3	0	3	3	1	0
0	3	1	0	0	0	0	1	2	0.5	0.5	4	5	4	3	3	5	3	3	2	4	4	5	3	3	4	3	2	3	3	4	3	0	2	3	1	0
1	2	1	1	1	0	0	1	0	0.5	0.5	5	5	2	4	5	2	3	3	3	4	5	3	5	4	4	4	3	3	3	5	4	1	1	4
1	2	1	1	1	0	0	1	1	0	0	3	3	3	2	3	3	3	3	3	3	3	3	4	3	3	3	3	3	3	3	3	0	2	3
0	3	3	1	1	1	0	1	2	2	0.5	5	4	3	4	4	3	2	2	4	4	4	4	4	4	4	4	2	3	3	5	4	1	3	3	1	0
0	0	3	0	0	0	0	1	2	4	0.5	4	4	2	2	4	1	4	4	4	5	4	3	3	4	5	4	3	2	3	4	3	0	1	4	1	0
1	2	1	1	1	0	0	0	0	3	0.5	4	4	3	3	3	3	2	3	2	3	4	3	3	3	3	4	3	3	3	3	3	1	3	2
0	4	3	0	1	0	0	0	2	3	1	5	5	5	4	2	4	5	2	2	4	2	5	2	4	1	1	1	4	1	4	2	0	2	3	0	0
1	2	1	0	0	0	0	1	1	3	1	3	3	4	3	3	3	3	3	3	5	5	3	3	3	3	3	3	3	3	3	3	1	1	3
1	4	3	1	1	1	0	1	2	1	0.5	4	4	3	4	4	3	3	4	2	3	4	2	4	4	2	3	3	4	4	4	4	0	2	4
0	4	3	1	1	1	0	0	2	2	1	4	3	4	2	2	4	4	2	4	2	3	4	3	2	4	2	4	4	3	4	3	0	2	3	1	0
0	2	1	0	1	0	0	1	2	3	1	5	5	4	3	3	3	3	3	3	3	3	3	3	3	3	3	3	3	3	3	3	0	2	3	0	0
0	4	3	1	1	1	0	1	2	3	1	4	4	3	3	3	3	3	3	3	3	3	3	3	3	3	3	3	3	3	3	3	1	2	3	0	0
1	0	1	1	1	0	0	1	2	2	0.5	5	5	2	2	4	5	2	4	4	4	4	5	4	4	2	4	1	2	3	5	1	0	3	4
1	0	3	0	0	0	0	1	0	1	0.5	4	4	3	3	3	3	3	3	3	3	3	3	3	3	3	3	3	3	3	3	3	0	2	3
1	1	1	1	1	0	0	1	0	5.5	4	4	5	4	4	4	4	3	5	2	4	4	2	4	5	4	3	4	3	4	3	4	1	3	3
0	2	3	1	0	0	0	1	2	2	1	4	4	3	3	3	4	3	3	3	4	4	3	3	3	4	4	3	3	3	4	3	1	1	3	1	0
1	2	1	1	1	0	0	1	0	1	0.5	5	5	2	4	3	4	4	4	3	3	4	5	4	2	3	4	2	3	3	5	2	0	1	3
1	3	3	1	1	0	0	1	2	2	2	4	4	3	2	4	3	4	2	3	3	4	4	2	3	4	4	1	1	1	3	3	0	3	3
0	0	3	0	0	0	0	0	1	3	1	3	2	3	4	3	2	2	4	3	3	2	3	2	2	3	4	3	4	2	2	4	0	3	2	0	1
0	0	1	0	0	0	0	0	2	3	0.5	4	5	2	3	3	3	3	4	3	2	3	3	3	3	3	3	3	3	3	3	3	0	1	3	1	0
1	2	1	1	1	0	0	1	2	0.5	0	4	4	2	3	4	4	4	2	4	4	4	5	4	3	2	2	2	3	3	4	2	0	3	3
0	4	3	1	1	0	0	0	0	2	1	4	5	3	3	2	4	3	3	3	3	2	4	3	3	3	3	3	3	3	3	3	0	2	3	1	0
1	2	2	0	0	0	0	1	1	3	0.5	4	4	1	3	4	4	3	3	3	4	4	5	3	4	4	3	1	2	3	3	3	0	2	3
1	3	2	0	0	0	0	0	1	4	0.5	5	5	3	4	4	3	3	4	3	4	4	4	4	3	2	3	2	3	4	4	3	0	1	2
1	4	3	1	1	1	0	1	0	4	0.5	4	4	4	4	4	3	2	4	4	4	4	4	4	2	4	4	3	4	2	2	4	0	2	2
1	0	1	0	0	0	0	1	0	0.5	0.5	4	5	3	4	4	2	3	2	3	4	4	3	3	4	5	4	2	3	2	3	3	1	2	3
1	2	1	1	1	0	0	1	2	1	0.5	3	3	3	3	3	3	3	3	3	3	3	3	3	3	3	3	3	3	3	3	3	0	2	3
0	1	1	0	0	0	0	1	2	4	1	4	4	4	2	4	4	4	4	2	4	5	5	5	4	4	4	2	2	2	4	3	1	3	2	1	0
0	4	3	1	0	0	0	1	1	3	0.5	3	3	3	3	3	3	3	3	3	3	3	3	3	3	3	3	3	3	3	3	3	0	2	3	1	0
1	4	2	1	1	1	0	1	0	2	1	5	5	4	4	4	4	2	4	3	4	3	3	3	3	4	3	3	3	3	2	4	1	3	3
0	4	3	1	1	0	0	0	2	5.5	5.5	4	4	4	3	3	3	3	3	3	3	3	3	2	3	3	3	3	3	3	3	3	0	3	3	1	0
0	3	3	1	1	0	0	1	2	2	0.5	5	4	3	4	5	4	3	3	4	3	4	5	3	3	5	3	2	3	3	5	4	0	2	3	0	0
1	2	1	1	1	0	0	1	0	1	0.5	4	4	3	4	4	3	3	3	3	4	4	4	3	4	3	4	2	3	3	3	3	1	1	3
0	1	1	0	0	0	0	1	2	4	4	5	5	4	3	4	4	3	4	3	4	4	3	3	4	3	4	2	2	3	4	2	0	2	3	1	0
0	2	3	1	0	0	0	1	2	2	0.5	4	4	4	3	4	3	3	3	3	3	4	4	4	4	4	3	2	3	2	3	3	0	2	3	1	0
0	3	3	1	1	0	0	0	2	1	1	4	4	4	3	5	4	2	3	3	3	5	3	4	4	4	5	4	4	3	4	4	0	2	4	0	0
0	0	3	0	0	0	0	1	2	3	0.5	4	4	3	3	4	2	2	3	2	4	4	3	3	3	5	3	3	4	3	4	3	0	1	4	1	0
1	3	1	1	1	0	0	1	2	3	0.5	4	4	4	4	4	2	2	2	4	5	4	5	4	4	4	5	2	4	4	5	4	0	3	4
1	2	2	0	0	0	0	1	0	2	0	3	5	4	4	4	4	4	3	3	3	3	5	3	2	3	2	3	3	3	3	3	0	2	3
1	1	1	0	0	0	0	0	0	3	0.5	4	4	3	3	3	4	4	3	4	3	2	4	2	2	2	2	3	3	3	4	2	0	2	3
0	1	3	1	1	0	1	0	0	1	0.5	4	5	3	3	4	4	4	3	4	3	3	3	4	3	4	1	1	2	2	3	3	1	2	3
1	4	1	1	1	0	0	0	0	7	1	5	4	4	5	5	5	1	2	4	5	5	2	5	5	5	5	4	4	4	5	5	0	2	4
0	0	1	0	0	0	0	1	2	0.5	0.5	4	4	2	5	5	4	2	3	4	4	5	4	4	4	4	4	3	3	4	5	3	0	3	4	1	0
1	1	1	0	0	0	0	0	1	1	0	4	4	3	3	2	4	2	3	4	3	3	4	3	2	4	2	3	3	2	5	3	0	2	4
0	1	1	1	1	0	0	1	0	3	0.5	4	5	3	2	2	3	2	3	4	2	3	4	4	2	2	3	4	4	4	4	2	1	2	4	0	0
1	4	1	0	1	0	0	1	2	2	0.5	4	4	4	2	4	3	4	3	4	4	4	4	2	2	4	2	2	2	4	4	2	0	2	3
1	2	1	1	1	0	0	1	2	4	0.5	5	5	4	3	4	4	2	4	4	4	4	5	4	4	4	4	2	3	4	5	3	0	3	4
1	2	1	1	1	0	0	1	2	7	0.5	5	5	1	3	4	1	1	5	4	5	5	1	5	5	5	5	3	1	4	3	5	1	1	3
0	4	3	0	0	0	0	1	2	1	0.5	2	4	3	4	4	4	3	3	3	4	4	4	4	3	1	3	3	3	3	4	3	0	3	3	1	0
1	1	1	1	0	0	0	1	1	0	0	3	3	3	2	2	3	4	2	3	2	3	4	3	3	3	3	2	4	3	2	3	0	1	3
1	2	1	1	0	0	0	1	2	2	0.5	4	4	4	3	4	4	3	3	2	3	4	3	4	3	2	4	4	4	4	3	3	0	2	3
0	0	1	0	0	0	0	1	0	1	0.5	4	5	3	3	3	2	4	3	2	4	5	4	4	4	4	4	3	3	2	4	2	0	3	4	0	0
0	0	3	0	0	0	0	1	2	1	1	4	5	3	2	4	3	2	2	4	4	5	3	3	4	4	4	2	3	4	5	2	1	2	3	0	0
0	4	3	1	1	0	0	1	1	5.5	3	4	4	4	3	2	3	3	4	4	3	1	5	3	3	3	2	3	3	2	4	3	0	1	3	0	1
0	2	3	0	0	0	0	0	2	1	0	4	4	4	4	5	2	2	4	2	4	5	4	5	1	4	5	5	4	2	5	5	0	3	4	0	0
0	3	3	1	0	0	0	1	2	5.5	0.5	4	4	4	3	3	3	3	3	3	3	3	3	3	2	3	3	3	3	3	3	3	0	1	3	1	0
1	4	1	1	1	1	0	1	0	3	2	4	4	4	3	4	4	3	3	3	4	4	3	4	3	3	3	3	3	3	4	3	0	2	3
0	4	1	1	1	1	0	1	2	2	0.5	3	4	3	4	4	4	4	3	4	3	3	5	3	3	2	2	1	3	3	4	1	1	1	3	1	0
1	2	1	1	1	0	0	0	0	5.5	0.5	4	4	3	1	4	2	2	1	5	3	1	2	2	3	4	2	3	3	3	3	2	0	3	1
0	2	1	0	1	0	0	0	1	0.5	0	4	4	3	2	3	3	3	3	4	3	3	3	3	3	3	3	3	3	3	2	3	0	2	2	1	0
0	4	1	1	1	1	0	0	2	4	1	4	4	3	3	3	4	2	4	4	4	3	4	3	3	3	4	3	4	4	4	4	0	3	4	1	0
0	2	3	1	1	0	0	0	2	1	0.5	4	4	3	3	3	3	3	3	4	3	3	3	3	3	2	3	3	3	2	3	3	0	1	3	1	0
0	1	3	1	1	0	0	1	0	1	0.5	4	5	4	1	1	1	3	3	5	2	3	4	2	1	2	2	2	1	2	2	2	0	2	3	1	0
1	3	1	1	1	0	0	0	0	3	0.5	4	5	4	3	2	4	3	2	4	3	3	5	3	2	3	2	3	2	3	3	2	0	1	4
0	0	1	0	0	0	0	1	1	3	1	5	5	2	3	5	3	3	3	4	4	4	4	4	4	5	5	3	4	3	4	5	0	3	3	0	0
1	3	1	0	1	0	0	1	0	7	1	5	5	2	4	4	2	3	4	2	4	5	4	4	4	4	4	2	2	2	4	3	0	1	3
0	4	2	1	1	0	0	1	2	2	2	5	5	2	3	2	3	3	2	4	3	3	3	3	2	3	3	3	3	3	3	3	0	2	3	0	0
0	1	3	0	0	0	0	0	2	1	0.5	4	4	2	4	4	4	4	5	5	5	2	3	4	4	4	4	3	2	2	4	2	1	1	3	1	0
1	2	1	1	1	0	0	0	0	1	0.5	4	3	2	2	1	3	5	3	4	3	1	5	1	1	1	2	2	2	2	3	1	0	1	3
0	2	3	1	1	0	0	0	1	0.5	0.5	3	4	2	3	4	3	3	4	4	4	4	3	3	3	4	3	3	4	4	3	3	1	3	4	1	0
1	1	2	0	0	0	0	0	2	3	0.5	4	5	4	2	5	2	1	4	4	4	5	3	3	4	4	5	5	4	4	5	4	1	1	4
1	2	3	0	0	0	0	0	2	4	0.5	4	4	2	4	5	4	3	4	2	5	4	3	2	4	4	3	1	2	2	5	1	1	3	3
0	2	1	0	0	0	0	1	0	4	0.5	5	5	4	5	5	4	2	5	2	5	5	4	5	5	4	5	3	3	4	5	2	0	2	4	1	0
1	0	1	0	0	0	0	1	2	7	0.5	4	5	3	3	4	3	3	3	3	4	3	4	3	1	3	3	3	3	3	3	3	0	2	3
1	0	1	0	0	0	0	1	2	2	0.5	4	4	2	4	4	5	4	3	4	5	4	5	3	3	3	4	2	4	3	5	2	0	2	4
0	2	3	1	0	0	0	1	1	3	0	5	5	3	4	3	4	2	3	5	4	3	4	3	3	4	3	3	1	3	2	4	0	3	3	1	0
0	3	3	1	1	0	0	1	2	7	0.5	4	4	4	2	2	2	4	3	4	3	2	3	2	2	2	2	2	2	2	2	2	0	2	3	0	1
0	0	1	0	0	0	0	1	2	0	0	4	3	3	3	3	4	3	3	2	2	3	2	4	4	3	4	3	3	4	3	4	0	1	4	1	0
1	1	1	0	0	0	0	1	2	4	0	5	5	5	1	5	5	2	1	1	5	4	5	5	1	5	5	5	4	3	5	5	1	2	5
0	3	3	1	1	0	0	1	1	0.5	0.5	4	4	4	4	4	3	2	4	3	3	3	3	4	4	3	3	3	3	4	4	3	0	1	3	0	0
0	1	1	0	0	0	0	1	2	1	0.5	4	4	3	3	3	4	3	3	3	3	4	3	3	3	3	4	3	3	3	4	3	1	3	3	1	0
0	0	3	0	0	0	0	1	2	3	0.5	4	4	4	3	4	4	3	2	4	4	2	4	4	3	2	2	3	2	3	4	2	0	2	3	1	0
0	3	3	1	1	0	0	0	1	0	0	4	2	1	4	4	3	2	5	3	3	4	4	4	3	2	3	3	3	4	4	4	0	1	2	1	0
1	4	3	1	1	0	0	1	0	5.5	2	4	4	3	3	4	4	3	4	4	4	4	5	4	3	4	3	3	4	3	4	4	0	3	4
1	1	1	0	0	0	0	1	2	0.5	0.5	5	4	4	5	4	4	3	2	3	3	1	5	3	2	3	3	4	2	3	4	2	0	2	5
0	3	1	0	1	0	0	1	2	2	0.5	4	4	3	3	4	2	2	4	3	4	4	2	4	4	4	3	2	1	2	4	4	0	1	3	0	0
0	4	3	1	1	1	0	1	2	1	0.5	4	5	3	4	3	3	2	4	4	4	3	5	2	3	3	2	2	4	3	4	4	1	1	3	1	0
0	4	3	1	1	0	0	0	2	4	0.5	5	5	3	3	3	3	3	3	3	3	3	3	3	3	3	3	3	3	3	3	3	0	2	3	1	0
1	3	1	1	1	0	0	0	1	0.5	0.5	4	5	3	4	4	4	3	4	2	5	4	4	4	2	4	4	4	4	4	3	2	0	1	4
1	1	1	1	1	0	1	0	0	2	0.5	3	4	3	3	3	3	4	3	2	3	3	3	4	3	3	3	3	3	3	2	2	0	3	3
0	4	3	1	1	1	0	0	0	4	0.5	4	4	3	4	2	4	3	3	4	3	4	4	3	3	1	3	3	3	3	2	4	0	3	2	1	0
1	0	3	0	0	0	0	1	0	2	0.5	4	3	4	3	3	3	4	2	4	3	2	4	2	3	2	4	4	2	3	2	3	0	3	3
1	2	1	1	0	0	0	1	2	3	0	4	4	3	4	4	3	4	3	5	4	3	3	3	3	4	3	1	1	2	5	3	1	2	3
0	4	3	0	1	1	0	0	1	1	0.5	4	4	3	3	4	4	3	4	3	4	4	4	4	3	4	4	2	3	3	3	4	0	1	2	1	0
0	4	3	1	1	0	0	0	2	2	0.5	4	4	4	3	4	3	2	3	2	4	4	4	4	3	2	3	3	4	3	3	3	1	1	3	0	0
0	1	3	0	0	0	0	1	1	5.5	1	4	5	3	3	3	3	3	3	3	3	4	5	3	3	4	3	3	3	3	4	3	0	1	3	0	0
0	2	2	1	1	0	0	0	2	3	0.5	5	5	4	4	5	4	2	3	2	4	5	4	3	4	4	2	2	3	3	4	2	1	2	3	1	0
0	0	3	1	1	0	0	1	0	4	1	5	4	3	2	4	3	3	3	5	2	2	5	2	1	3	1	3	3	3	3	2	1	3	3	0	0
0	1	3	0	0	0	0	1	2	0.5	0.5	4	5	2	4	3	2	2	3	3	4	5	3	3	4	5	4	2	2	3	4	5	1	1	2	1	0
1	2	1	1	1	0	0	0	1	1	0.5	4	4	4	3	3	3	3	3	3	3	3	3	3	3	3	3	4	3	3	3	3	1	3	2
1	2	1	1	1	0	0	1	2	3	0.5	3	3	1	2	5	3	4	3	1	5	5	4	5	5	5	5	1	1	1	5	2	0	2	2
0	2	3	1	1	0	0	0	2	3	0.5	4	4	4	3	3	3	3	3	4	4	4	3	3	3	3	4	3	3	3	5	2	0	1	3	1	0
1	1	1	0	0	0	0	1	2	5.5	1	4	4	4	4	4	4	2	4	2	4	4	2	4	4	4	4	4	4	4	4	4	0	2	3
0	2	1	0	1	0	0	1	2	2	0.5	4	4	2	4	4	4	3	3	4	3	4	4	4	3	4	3	1	2	3	3	3	0	1	3	1	0
0	1	3	1	1	0	0	1	0	2	1	4	3	3	2	4	3	3	3	4	3	3	3	3	4	3	3	4	3	3	2	3	0	1	3	0	0
1	4	1	1	1	1	0	0	1	3	0.5	4	4	3	3	4	3	3	4	3	3	3	4	3	3	3	3	3	3	3	4	3	0	2	3
1	1	1	0	0	0	0	1	0	1	0.5	4	4	3	3	4	4	4	3	5	3	4	3	3	2	4	3	2	2	3	4	1	0	1	3
1	3	2	1	1	0	0	1	2	1	0.5	4	5	5	2	4	2	2	4	2	5	5	4	4	4	4	4	3	3	5	5	5	0	2	4
0	1	1	0	0	0	0	0	1	2	0.5	5	5	4	4	3	4	3	4	3	4	3	4	3	3	4	4	3	3	3	4	4	1	3	4	1	0
0	0	1	0	0	0	0	1	2	2	0.5	4	4	3	4	2	3	4	3	2	2	4	4	3	2	4	2	3	3	2	2	4	0	3	3	1	0
1	4	1	1	1	0	0	1	0	4	0	4	4	1	3	4	4	2	4	2	5	5	5	5	4	2	4	4	4	3	4	3	0	2	3
1	1	1	1	1	0	1	1	0	3	2	4	4	3	3	3	4	3	3	3	3	3	3	3	3	3	3	3	3	3	3	3	1	2	3
1	2	1	1	1	0	0	1	0	2	0.5	4	4	4	3	3	5	2	2	3	4	2	4	3	2	2	2	4	4	4	4	2	0	1	3
0	2	3	1	1	0	0	1	2	2	0.5	4	5	3	3	4	3	2	3	4	5	5	5	3	3	4	3	1	2	3	4	2	1	2	3	0	0
1	2	1	1	1	0	0	1	0	1	0.5	4	4	4	4	4	4	2	2	4	5	4	3	3	4	4	4	4	4	4	5	4	0	3	4
0	4	3	1	0	0	0	1	2	4	0.5	4	3	3	3	3	3	3	3	3	4	4	4	3	2	2	3	2	3	2	4	2	0	3	3	0	0
1	2	1	0	0	0	0	0	2	4	1	4	5	4	4	5	3	2	3	3	4	4	2	4	4	5	4	4	3	4	4	4	1	3	4
1	3	1	1	1	0	0	1	1	0.5	0.5	4	4	3	4	3	4	3	4	2	4	3	4	3	4	3	4	3	3	3	4	4	0	3	3
1	1	1	1	1	0	0	0	1	1	0.5	4	3	2	4	5	4	2	3	3	5	2	5	3	4	1	2	2	3	4	4	1	1	2	4
1	4	3	1	1	1	0	1	0	2	1	5	5	3	3	4	3	2	3	3	3	3	3	2	3	4	2	3	3	3	4	4	1	3	4
1	4	3	1	1	0	0	1	2	3	0.5	4	4	4	3	4	3	4	3	4	4	4	3	3	3	4	1	3	2	3	4	3	1	2	4
0	2	2	0	0	0	0	1	2	2	0.5	3	5	3	2	3	4	3	3	4	3	2	4	2	2	4	2	3	3	3	3	3	0	1	3	1	0
0	2	3	1	0	0	0	1	2	1	0	5	5	5	3	3	3	3	3	3	3	3	3	3	3	3	3	3	3	3	3	3	0	3	1	1	0
1	1	1	0	1	0	0	0	0	2	0.5	4	5	3	3	3	4	3	2	3	4	2	5	3	4	2	3	3	3	3	4	2	0	3	3
1	3	1	1	0	0	0	1	0	0.5	0.5	4	4	4	3	3	3	4	3	3	3	3	2	3	3	3	3	2	4	3	4	2	0	1	4
0	1	3	1	0	0	0	1	0	3	0.5	4	5	3	3	3	4	3	2	3	3	4	3	3	3	4	3	3	3	3	3	4	0	2	3	1	0
0	3	2	1	1	1	0	1	1	1	0.5	3	4	3	4	5	4	3	3	4	4	4	4	3	4	3	3	2	3	3	4	3	0	1	2	0	0
0	1	3	1	1	0	0	0	1	2	0.5	5	4	3	4	4	3	2	4	2	4	4	2	4	4	3	4	4	4	4	4	3	0	1	4	0	0
1	3	1	1	1	0	0	0	1	2	1	3	4	4	4	4	3	2	3	3	3	4	3	4	3	3	4	3	3	3	4	4	0	1	3
1	4	1	1	1	0	0	1	0	3	0.5	4	4	2	3	4	4	3	3	4	3	4	4	2	2	3	2	2	3	3	4	2	0	2	3
1	2	1	1	1	0	0	1	2	3	1	4	4	4	3	3	4	3	3	3	3	3	3	3	3	3	2	4	4	4	4	2	0	2	3
1	1	2	1	1	0	0	0	1	0.5	0.5	5	5	2	2	4	3	2	3	4	4	3	5	1	4	4	4	2	2	3	1	5	1	3	3
1	1	1	1	1	0	0	1	0	3	1	4	3	4	3	3	4	4	3	3	4	3	5	3	3	2	3	2	3	3	4	3	1	3	4
0	0	1	0	0	0	0	1	0	1	0.5	5	5	2	4	4	4	2	4	4	4	4	4	4	4	4	2	2	2	2	4	2	1	3	2	1	0
1	0	1	0	0	0	0	1	0	2	0.5	2	2	3	2	2	1	4	2	4	2	2	4	2	2	1	2	2	3	2	2	2	0	1	2
1	2	1	1	1	0	0	1	0	1	0.5	4	4	4	3	4	2	1	3	4	3	2	2	3	4	4	3	5	5	4	4	4	1	1	5
1	1	1	0	1	0	0	0	2	7	5.5	5	5	5	3	3	3	2	3	3	4	4	3	4	4	4	3	3	3	3	4	4	1	3	4
1	0	1	1	0	0	0	1	0	0.5	0	4	4	4	4	3	4	2	4	2	4	4	3	4	4	3	2	3	4	5	5	4	0	3	3
0	1	1	0	0	0	0	0	2	3	1	4	4	3	3	3	4	3	2	4	4	4	4	4	3	4	3	3	3	3	4	3	1	2	3	0	0
0	4	3	1	1	0	0	0	2	3	0.5	3	4	2	3	4	3	2	3	4	4	2	4	3	2	3	2	4	3	3	4	3	0	1	4	1	0
1	3	1	1	1	0	0	1	2	4	0.5	5	5	2	5	5	1	3	5	3	5	5	2	5	4	5	5	1	1	1	3	4	1	3	1
0	1	3	0	0	0	0	1	2	2	0	4	4	3	3	3	4	4	2	4	3	4	4	3	2	3	3	4	2	3	4	2	0	1	3	1	0
1	0	1	0	0	0	0	0	0	4	0.5	4	4	3	3	3	3	3	3	3	3	3	3	3	3	3	3	3	3	3	3	3	0	2	3
0	4	3	0	0	0	0	1	2	4	1	4	5	3	3	3	4	3	3	4	3	4	4	3	2	4	2	3	2	3	4	4	0	3	4	0	0
1	2	1	0	0	0	0	0	0	0.5	0.5	4	5	1	1	2	3	3	3	3	3	3	3	2	2	3	1	3	3	3	3	3	0	3	3
1	0	3	0	0	0	0	0	0	0.5	0.5	2	5	4	4	5	5	2	5	4	5	2	4	4	2	4	2	2	2	2	2	2	1	2	3
1	3	3	0	0	0	0	1	0	4	1	4	3	4	3	4	2	2	4	3	4	3	4	3	3	2	4	2	2	3	4	3	0	2	3
1	0	3	0	0	0	0	1	2	2	0.5	3	4	2	3	3	3	3	3	3	3	3	3	3	3	3	2	2	3	2	3	2	1	3	3
0	4	3	1	1	1	0	0	2	3	2	4	4	4	3	3	2	3	3	3	3	4	4	3	4	2	3	3	3	3	4	3	0	3	2	0	0
0	1	3	1	1	0	0	1	0	2	0.5	5	4	3	4	4	5	2	3	4	4	4	5	2	4	1	3	4	4	4	4	3	1	2	4	1	0
0	2	3	0	0	0	0	1	0	4	2	4	5	3	3	2	3	3	3	4	3	2	3	2	3	3	3	1	3	3	2	3	1	3	3	0	1
1	2	1	1	1	0	0	0	0	7	0.5	4	5	2	4	4	4	2	2	4	4	4	5	4	4	3	4	2	2	4	4	4	0	3	3
1	2	1	0	0	0	0	0	2	3	1	4	4	4	2	3	4	3	3	2	4	4	4	4	3	4	4	2	3	2	3	3	0	1	3
1	2	2	1	1	0	0	0	2	0.5	0.5	5	4	2	5	3	5	2	3	3	3	1	5	2	2	1	4	3	3	3	5	2	0	3	3
0	0	1	0	0	0	0	1	0	2	0.5	4	5	4	2	4	4	4	1	4	1	2	4	2	3	4	2	1	2	4	4	2	0	3	4	1	0
0	2	3	1	1	0	0	1	2	1	0.5	4	4	3	4	3	4	3	3	2	4	4	5	4	4	3	3	3	3	3	4	4	1	3	3	1	0
0	2	3	1	1	1	0	1	2	4	0	4	4	3	3	4	3	2	4	3	4	4	2	3	3	3	4	3	4	3	3	4	0	3	3	1	0
1	0	3	1	0	0	0	0	1	2	0.5	4	3	3	3	3	3	3	3	3	3	4	3	3	3	3	3	3	3	3	3	2	0	3	3
0	3	3	1	1	0	0	1	0	3	0.5	4	4	3	2	2	4	2	3	4	4	4	4	4	2	4	4	2	2	2	4	4	0	2	2	1	0
0	4	3	0	0	0	0	1	2	0.5	0	4	4	2	2	4	4	3	2	4	4	2	3	3	2	3	2	3	2	3	4	3	1	2	4	1	0
0	4	3	0	1	1	0	0	0	2	0.5	4	4	3	4	4	4	3	3	2	5	2	3	3	4	4	4	2	4	3	4	2	0	1	3	1	0
0	0	1	0	0	0	0	1	2	2	0.5	4	2	2	4	4	1	2	4	5	4	4	3	3	2	4	5	2	2	3	4	4	1	2	4	1	0
1	4	3	0	1	0	0	1	0	4	0.5	5	5	2	3	4	4	2	3	4	3	4	4	3	3	4	4	3	3	4	4	3	0	3	4
1	3	1	1	1	0	0	1	0	3	1	5	5	5	3	3	4	3	4	3	4	3	3	3	3	3	4	3	3	3	3	3	0	3	4
0	2	3	0	0	0	0	0	2	0.5	0	4	4	3	3	3	4	3	3	3	3	3	3	3	3	2	3	3	3	3	2	3	0	3	3	1	0
0	4	3	1	1	1	0	0	1	2	0.5	4	4	4	4	4	3	2	3	3	5	4	5	3	3	4	3	3	3	3	3	4	0	2	3	1	0
0	2	3	1	0	0	0	0	1	1	0.5	4	4	3	3	4	5	3	3	3	3	4	3	3	3	3	4	3	3	4	3	3	0	2	3	1	0
0	1	1	0	0	0	0	1	0	0.5	0.5	3	4	3	5	3	4	3	3	3	5	5	5	4	3	3	4	2	2	2	3	2	0	2	3	1	0
1	3	1	1	1	0	0	1	2	4	0.5	4	5	3	4	4	3	2	3	3	4	4	5	3	4	1	1	3	3	3	4	1	0	3	3
0	1	2	0	0	0	0	1	2	0.5	0	3	4	4	4	4	4	2	4	2	4	4	2	4	4	4	3	4	4	4	4	4	1	2	3	1	0
1	3	3	0	0	0	0	1	0	3	0.5	4	4	3	3	3	3	3	4	3	3	3	3	3	3	3	4	3	3	2	3	2	0	1	3
1	3	1	0	0	0	0	1	0	0	0	4	2	3	4	4	5	4	2	2	4	4	5	4	3	2	4	2	2	2	4	2	0	3	3
1	4	3	1	1	1	0	0	2	3	0.5	4	4	4	3	2	3	4	2	4	2	3	4	2	2	2	2	4	3	4	4	2	0	2	3
1	0	1	1	1	0	0	1	2	3	0.5	4	4	4	3	4	3	3	3	3	3	4	3	3	3	3	3	3	3	3	3	3	0	2	4
0	2	3	1	1	0	0	0	1	7	0.5	4	5	4	3	2	5	3	4	4	4	4	3	4	3	4	3	4	4	4	5	4	1	3	4	1	0
1	0	1	0	0	0	0	1	0	4	3	4	5	3	3	4	4	1	5	1	5	4	2	5	5	4	5	4	3	4	4	5	0	2	4
0	4	3	1	1	1	0	0	1	4	2	4	4	4	3	3	3	3	3	3	3	3	3	3	3	3	3	3	3	3	3	3	0	3	4	0	1
1	0	3	0	0	0	0	0	1	2	1	4	4	2	3	3	4	3	3	4	4	4	3	3	3	3	3	3	3	3	4	3	0	1	4
0	1	3	1	1	0	0	1	2	2	0.5	5	4	2	3	4	4	2	4	3	3	4	3	4	3	4	3	3	2	3	4	4	1	2	4	1	0
0	0	1	0	0	0	0	0	1	1	0.5	4	4	4	3	3	3	3	3	3	3	3	3	3	3	3	3	3	3	3	3	3	0	3	3	1	0
0	4	3	1	1	0	0	1	2	0.5	0.5	4	3	3	4	3	3	4	3	4	3	4	5	3	2	4	3	2	2	2	3	4	0	2	3	1	0
1	3	1	1	1	1	0	1	2	3	1	5	5	2	3	3	3	3	4	2	3	4	3	3	3	3	3	3	3	3	3	3	0	2	3
0	1	1	0	0	0	0	1	0	3	0.5	5	5	5	3	4	4	3	2	4	2	4	5	2	3	2	2	3	1	2	4	2	0	2	2	1	0
0	2	3	0	0	0	0	0	1	0.5	0.5	4	4	1	4	4	2	3	3	3	4	3	4	3	4	4	3	1	1	3	3	3	0	2	3	1	0
0	3	3	1	1	0	0	1	2	2	0.5	4	4	3	2	4	4	4	3	3	4	4	4	3	3	2	2	2	2	3	5	2	0	1	4	1	0
1	0	3	0	0	0	0	1	0	3	2	3	3	3	3	3	3	3	3	3	3	3	3	3	3	3	3	3	3	3	3	3	0	1	3
0	1	3	1	0	0	0	1	2	0.5	0	4	4	3	3	4	3	3	3	4	3	4	4	3	3	3	3	3	3	3	4	3	1	2	3	1	0
0	3	3	1	1	0	0	1	2	5.5	1	5	4	3	4	4	3	3	3	2	3	4	3	3	4	4	4	3	3	3	4	3	0	2	4	1	0
1	1	1	0	0	0	0	0	2	5.5	1	3	5	3	3	3	4	3	4	4	4	4	3	3	3	4	4	3	3	3	5	3	1	1	3
1	2	3	0	0	0	0	1	2	2	0.5	5	5	3	2	4	2	3	3	5	4	1	3	3	1	4	3	3	3	3	4	3	0	1	4
1	2	1	0	0	0	0	1	0	3	0.5	4	4	4	4	4	4	4	3	4	3	5	3	3	2	5	3	1	2	3	4	2	0	1	3
1	2	1	1	1	0	0	1	1	0.5	0.5	4	3	1	4	4	4	3	3	3	3	3	4	4	3	3	3	2	2	3	3	4	0	2	3
0	2	2	1	1	0	0	0	1	4	1	4	4	4	3	3	4	3	3	4	3	3	3	3	3	4	3	3	3	3	3	3	1	3	3	0	1
0	0	3	1	0	0	0	0	1	3	0.5	3	3	3	3	3	3	3	3	3	3	3	3	3	3	3	3	3	3	3	3	3	0	1	3	1	0
0	1	1	0	0	0	0	0	2	2	0.5	3	3	3	3	4	3	3	3	3	4	3	3	3	2	4	3	3	3	3	3	2	1	2	3	1	0
1	3	1	0	0	0	0	1	0	1	0.5	5	3	4	5	5	1	1	3	5	5	5	5	5	3	5	5	3	4	4	5	5	0	2	4
0	1	1	1	0	0	0	0	2	3	0.5	4	5	3	3	5	4	2	3	1	5	5	4	5	5	4	4	2	4	4	5	5	1	1	3	1	0
0	1	3	0	0	0	0	0	2	0.5	0.5	4	4	1	3	4	5	3	3	3	3	3	5	3	3	3	3	3	3	3	5	3	0	1	3	0	0
1	1	1	0	0	0	0	0	2	5.5	0	5	5	5	3	3	3	3	3	3	3	3	3	3	3	2	3	3	3	3	3	3	0	3	3
0	1	1	0	0	0	0	1	2	3	0.5	3	4	3	3	2	3	3	2	3	2	2	4	2	3	3	3	3	2	2	3	2	0	2	3	0	0
1	4	1	1	1	0	0	1	0	3	0.5	4	4	4	2	5	4	1	4	3	4	5	5	5	4	3	4	2	2	2	5	4	0	1	3
0	3	2	0	0	0	0	1	2	3	0.5	4	5	3	4	5	2	2	4	3	5	5	4	3	2	4	2	1	2	2	5	1	0	3	3	1	0
0	1	3	0	0	0	0	0	2	1	1	4	4	3	3	3	3	2	4	4	4	4	2	4	3	3	3	3	3	3	3	3	0	2	3	1	0
1	0	3	0	0	0	0	1	0	1	0.5	4	4	4	3	4	3	3	3	3	3	3	3	3	3	4	4	4	4	3	3	4	0	2	4
1	4	2	1	1	1	0	1	0	3	0.5	4	5	2	3	2	3	4	3	4	2	3	3	2	3	3	2	3	2	3	2	2	0	1	4
1	3	1	0	0	0	0	0	0	1	0.5	4	4	3	3	3	3	3	3	3	3	3	4	3	3	4	3	3	3	3	4	3	0	2	4
1	3	2	0	0	0	0	0	0	0	0	3	3	3	4	4	3	4	4	3	4	4	4	4	4	3	3	1	1	1	4	3	0	2	2
0	0	3	0	0	0	0	0	1	4	0.5	4	4	3	3	4	5	3	3	3	3	4	4	2	3	3	3	1	3	2	5	3	0	1	3	0	1
1	3	1	0	1	0	0	1	0	2	0.5	5	5	2	4	4	1	2	2	2	3	5	1	3	3	5	4	1	3	2	5	2	1	2	3
1	0	3	0	0	0	0	1	1	4	1	4	4	3	3	4	3	2	4	3	4	3	3	4	4	4	4	3	3	3	4	4	0	2	3
1	2	1	1	0	0	0	1	0	7	0	5	3	1	5	5	1	5	5	5	5	5	3	5	5	5	5	1	1	1	5	1	0	2	1
0	1	1	1	0	0	0	0	1	5.5	4	5	5	5	5	5	5	1	5	1	5	5	1	5	5	5	5	5	5	5	5	5	1	3	5	0	1
1	2	1	1	0	0	0	1	0	3	2	4	4	5	3	2	4	2	3	2	3	2	2	4	3	2	2	3	3	4	2	4	0	1	4
0	0	3	0	0	0	0	0	0	4	0.5	4	4	2	2	5	2	2	2	2	4	5	4	5	4	5	4	4	2	5	5	2	0	2	4	1	0
1	1	3	0	0	0	0	0	2	4	0.5	5	5	3	3	3	4	3	2	4	3	4	5	3	3	5	4	2	3	3	5	1	0	1	5
1	2	1	1	1	0	0	1	2	2	0.5	4	4	2	3	3	3	3	2	4	3	3	3	2	3	3	3	3	3	3	3	3	0	3	4
1	1	1	0	0	0	0	1	2	3	2	5	5	3	3	3	3	3	4	4	5	4	2	4	4	5	3	4	4	4	5	4	0	1	4
0	0	3	0	0	0	0	0	2	5.5	0.5	5	5	3	3	4	4	3	3	4	3	5	5	3	3	3	3	3	4	3	4	3	0	2	4	1	0
1	3	2	1	1	0	0	1	1	1	0	5	4	3	4	4	4	2	3	2	5	4	3	4	5	3	3	2	3	3	3	3	1	1	4
0	4	3	1	1	1	0	1	2	1	0.5	4	4	4	3	3	4	3	3	3	3	3	4	3	3	3	4	3	4	3	3	4	0	2	3	1	0
1	2	1	1	1	0	1	1	2	0.5	0.5	4	4	2	5	5	5	1	5	1	5	5	1	5	5	5	5	5	5	5	5	5	0	1	3
0	2	3	0	1	0	0	1	2	4	1	5	5	5	3	3	4	4	3	3	3	4	4	4	2	3	3	2	3	3	1	3	0	2	3	1	0
0	1	3	1	1	0	0	0	1	3	1	5	5	3	3	2	3	2	3	3	3	3	3	3	3	3	3	3	3	3	3	3	0	3	4	1	0
0	1	1	0	1	0	0	1	2	2	0.5	3	3	2	2	2	4	4	2	4	2	3	4	2	2	2	2	2	2	2	2	2	0	2	4	1	0
0	3	1	0	0	0	0	1	2	0	0	4	1	5	4	4	5	2	4	4	5	5	4	4	2	4	4	2	1	2	5	4	0	1	3	1	0
1	2	1	1	1	0	0	1	0	3	0.5	5	4	3	4	4	4	2	4	3	4	4	4	3	4	4	3	2	2	4	4	2	1	3	4
1	2	1	0	0	0	0	1	0	3	0.5	4	4	3	4	4	4	2	4	2	4	4	2	4	4	4	4	2	4	4	4	4	1	3	4
1	1	2	1	1	0	0	1	1	2	0.5	5	5	3	4	4	4	4	4	4	4	4	1	4	4	4	2	2	2	2	3	3	0	3	3
1	4	3	1	1	1	0	1	0	5.5	1	5	5	5	3	3	4	3	2	4	3	2	3	2	3	3	2	3	3	3	3	2	0	2	3
1	4	3	0	0	0	0	1	2	3	0.5	4	4	3	3	3	3	3	3	2	3	3	4	3	3	1	3	2	3	2	3	3	0	2	3
1	2	1	1	0	0	0	0	0	0	0	3	4	3	3	4	3	3	3	3	3	3	3	3	3	3	4	3	3	2	3	3	0	3	3
0	1	1	0	1	0	0	0	1	1	0.5	5	5	2	4	4	5	4	3	4	4	5	3	4	3	2	2	1	2	2	5	2	1	3	3	1	0
0	1	3	1	0	0	0	0	2	7	0.5	5	5	4	3	5	4	4	4	5	5	5	4	5	4	4	5	1	2	4	5	2	1	2	2	1	0
1	3	1	1	1	0	0	0	1	1	1	5	5	5	4	4	4	2	4	2	4	4	3	5	4	4	4	4	4	4	4	4	0	3	4
1	2	3	0	0	0	0	1	2	0	0	5	2	3	4	4	4	3	4	3	3	4	3	4	4	4	3	2	2	3	4	4	0	3	3
1	2	1	1	1	0	0	1	0	0.5	0.5	3	4	2	4	2	5	3	3	4	3	2	3	3	2	3	2	2	3	3	3	3	1	3	3
1	4	3	1	1	1	0	1	0	4	1	4	4	4	3	4	2	2	4	3	3	4	2	3	4	4	3	3	4	4	4	3	1	1	3
1	2	1	1	1	0	0	1	0	0.5	0.5	4	3	2	5	5	3	1	3	3	4	5	3	5	3	5	4	3	3	3	5	3	0	1	4
0	3	3	1	1	1	0	1	2	2	0.5	4	3	4	4	5	2	2	3	4	4	4	4	4	2	4	2	3	3	3	2	4	1	3	3	1	0
1	3	3	1	1	0	0	1	2	4	0.5	5	5	3	2	4	2	3	2	4	3	4	3	2	3	4	4	3	2	3	5	5	1	1	4
1	4	2	1	1	0	0	1	2	2	0.5	4	4	4	4	4	4	4	4	4	4	4	2	4	4	3	4	2	3	2	4	3	1	3	2
1	4	3	0	0	0	0	0	0	0.5	0.5	4	5	5	4	3	4	2	3	3	4	4	4	4	4	4	4	4	2	3	4	3	1	3	3
0	4	1	0	1	0	0	1	0	0	0	3	4	4	4	4	4	4	3	5	5	3	5	3	2	4	4	1	1	2	4	4	0	1	3	0	0
0	2	1	0	1	0	0	1	2	0.5	0	4	5	4	4	3	3	2	3	3	4	4	4	4	4	3	4	3	4	4	4	3	0	1	3	1	0
1	4	1	1	1	0	0	1	2	1	0.5	4	4	3	3	3	3	3	3	3	3	3	3	3	3	3	3	3	3	3	3	3	0	1	3
1	4	3	1	1	0	0	0	2	7	2	5	5	4	2	4	3	2	3	3	4	4	2	4	4	4	4	3	3	4	3	4	1	3	4
1	1	1	0	0	0	0	0	1	7	7	3	3	3	3	3	3	3	3	3	3	3	3	3	3	3	3	3	3	3	3	3	1	2	3
1	4	3	1	1	1	0	1	1	1	0.5	5	5	5	4	4	3	3	3	3	4	4	3	4	4	4	4	2	2	2	4	4	0	3	3
1	4	1	1	1	0	0	1	0	3	0.5	4	4	3	3	4	4	2	4	3	4	4	3	4	4	2	3	3	3	3	4	4	0	1	3
1	3	1	1	1	0	0	1	0	3	2	4	4	3	4	4	4	2	4	3	4	4	3	4	4	4	3	4	4	4	4	4	1	1	4
1	2	1	1	1	0	0	1	2	2	0.5	4	4	2	3	4	3	2	3	2	3	4	3	3	3	2	3	2	3	3	5	3	1	2	4
0	2	3	1	0	0	0	1	2	2	0.5	4	4	3	3	4	3	3	3	3	4	3	3	3	3	3	3	3	3	3	3	3	1	2	3	1	0
1	1	2	0	0	0	0	1	2	4	0.5	1	4	2	3	3	3	3	3	4	3	3	4	3	3	4	2	2	3	2	4	2	1	1	3
0	4	3	1	1	0	0	1	2	1	0.5	4	4	4	4	4	1	2	4	4	4	4	4	4	5	4	2	2	3	5	4	2	1	2	3	1	0
1	2	3	1	1	0	0	1	0	3	0.5	4	4	2	4	4	2	2	4	4	4	4	4	3	2	4	3	3	2	2	4	2	1	2	4
1	4	2	1	1	1	0	0	0	2	1	4	3	4	3	3	4	3	4	4	4	4	4	4	2	4	3	2	4	4	4	4	1	1	3
1	4	3	1	1	1	0	1	2	3	2	5	5	5	5	5	5	1	5	5	5	5	4	3	4	5	5	1	1	2	5	5	1	2	4
1	2	1	1	1	0	0	1	0	0.5	0.5	5	5	1	3	3	4	3	3	2	2	3	3	3	4	2	3	3	3	4	3	3	1	3	4
0	4	3	1	1	1	0	0	2	0	0	3	1	1	3	3	2	2	4	5	4	1	4	3	3	4	1	2	1	2	3	4	1	1	4	0	0
1	4	2	1	1	0	0	0	0	0.5	0	3	3	2	4	4	1	3	3	3	4	3	2	3	4	3	4	4	3	4	4	4	0	3	3
1	3	1	1	1	0	0	1	0	3	0.5	5	5	5	2	5	1	2	5	1	5	5	3	5	5	5	5	1	3	2	2	4	1	3	4
1	2	1	1	1	0	0	0	1	3	0.5	4	4	3	4	4	4	3	3	3	4	4	4	3	4	4	4	3	3	3	4	3	0	3	3
0	4	3	1	1	1	0	1	2	3	0.5	4	4	4	3	3	3	3	4	3	3	4	3	4	4	3	3	3	3	3	3	3	0	1	4	1	0
1	4	3	1	1	0	0	0	2	7	2	4	4	3	3	4	4	4	4	4	4	4	4	4	4	2	3	3	3	3	4	2	0	3	3
1	3	1	1	1	0	0	0	1	2	0.5	5	4	4	3	3	4	2	3	3	4	4	3	3	3	4	4	2	3	3	4	3	0	2	3
1	0	1	0	0	0	0	1	0	1	0.5	4	5	2	3	4	3	3	3	3	3	4	3	2	3	2	3	3	3	3	4	2	0	2	3
0	1	3	0	0	0	0	1	2	3	0.5	4	4	2	3	5	4	2	4	4	5	4	2	4	2	2	4	4	4	4	5	4	0	2	4	1	0
0	4	3	0	1	1	0	1	2	7	4	4	4	4	3	4	3	4	4	4	4	4	4	4	2	4	3	3	3	3	4	3	1	3	3	1	0
0	2	3	1	0	0	0	0	2	3	0.5	4	4	3	3	3	4	3	3	3	3	3	5	3	3	3	2	3	3	3	2	3	0	1	3	1	0
1	2	1	1	0	0	0	1	2	0.5	0	3	3	3	3	3	3	3	3	3	3	3	3	3	3	3	3	3	3	3	3	3	0	2	3
1	2	2	1	1	0	0	1	1	3	0.5	4	4	4	2	3	4	3	2	4	3	2	5	2	3	3	3	3	3	3	3	3	0	1	3
0	2	1	1	0	0	0	1	0	3	1	4	5	4	3	4	4	4	2	4	4	3	4	3	2	4	2	2	3	3	4	4	1	1	3	0	0
1	3	1	1	1	0	0	1	2	4	0.5	4	4	4	4	1	4	3	3	3	4	3	4	2	3	3	3	3	3	3	3	3	0	3	3
0	4	3	1	1	1	0	0	2	5.5	0.5	4	4	3	3	3	3	3	3	3	3	3	3	3	3	3	3	3	3	3	3	3	0	2	4	0	0
0	3	2	0	1	0	0	0	1	4	0.5	5	5	5	4	5	3	2	3	3	5	4	3	2	4	4	4	4	3	3	5	3	0	3	4	1	0
1	2	1	1	1	0	0	1	2	2	0.5	4	5	2	3	4	3	3	3	4	4	4	4	3	4	4	5	2	2	2	5	5	1	3	4
1	4	2	1	1	0	0	0	2	3	0.5	4	4	4	4	3	3	2	2	4	4	2	3	2	2	2	2	3	3	4	2	2	0	2	3
1	4	3	1	1	1	0	1	1	1	0.5	4	4	4	3	3	3	3	3	3	3	4	3	3	2	3	3	3	3	3	3	3	0	3	3
0	2	1	0	1	0	0	1	2	3	0.5	3	4	3	3	3	3	3	3	3	3	3	3	3	3	3	3	3	3	3	3	3	0	2	3	1	0
0	3	3	1	1	1	0	0	1	2	1	4	4	4	3	3	4	2	4	4	4	4	4	4	3	3	3	2	4	4	3	4	1	3	4	1	0
0	2	1	1	1	0	0	0	2	5.5	1	4	4	3	3	3	3	3	3	3	3	3	3	3	3	3	3	3	3	3	3	3	0	1	3	1	0
1	1	1	1	0	0	0	1	0	2	0.5	5	5	5	3	5	4	1	2	4	5	4	4	2	3	5	4	2	3	2	5	1	1	1	5
0	3	3	1	1	1	0	1	2	2	0.5	5	5	4	2	2	3	1	4	3	3	4	3	4	2	3	2	3	3	3	4	3	0	2	4	1	0
1	2	1	0	0	0	0	1	2	0	0	5	4	1	3	3	3	5	3	3	3	5	5	3	3	3	3	3	3	3	3	3	0	1	3
0	2	1	0	1	0	0	1	1	3	0.5	4	4	4	4	4	4	2	4	2	4	4	3	3	3	4	4	4	4	3	4	4	0	1	3	1	0
1	1	3	0	0	0	0	1	0	3	0.5	4	4	4	3	4	4	3	4	4	4	3	3	3	5	4	4	1	3	4	4	4	0	1	3
0	3	1	1	1	1	0	1	0	7	0.5	4	5	3	3	3	4	3	3	4	4	5	4	3	3	4	4	3	4	2	4	4	1	2	3	1	0
0	3	3	1	1	0	0	1	2	4	0.5	4	5	2	4	2	4	3	3	4	2	2	4	2	2	3	2	3	3	2	4	3	0	1	3	1	0
0	1	1	0	0	0	0	0	0	0.5	0.5	5	5	2	2	4	5	3	2	4	5	4	5	4	1	1	3	3	3	3	4	3	0	3	2	1	0
0	4	3	1	1	1	0	0	0	3	0.5	5	5	4	4	5	5	3	3	3	5	3	3	4	3	4	4	2	3	2	3	4	1	3	4	1	0
0	4	3	1	1	1	0	1	1	1	0.5	4	4	3	4	3	4	2	3	4	5	5	5	5	5	3	2	1	2	3	5	3	0	3	1	1	0
0	3	3	1	1	0	0	1	0	4	0.5	4	5	4	4	2	4	2	4	4	5	4	5	4	3	4	3	2	2	3	4	3	0	3	3	1	0
0	4	3	1	1	1	0	1	2	4	0.5	4	4	4	4	2	4	2	5	5	5	4	4	5	4	4	4	1	1	2	4	4	0	3	2	1	0
0	2	1	0	0	0	0	1	2	2	0.5	4	4	4	5	4	5	4	4	2	4	4	4	4	5	4	4	1	2	5	4	3	0	3	3	1	0
0	3	1	1	1	0	0	0	2	5.5	1	5	5	3	2	3	4	4	2	4	2	2	5	2	3	2	2	3	4	3	4	2	0	1	3	0	0
1	2	1	1	1	0	0	1	2	5.5	2	4	5	3	3	2	4	4	2	3	2	3	3	3	2	3	2	3	3	3	4	2	0	2	3
0	2	1	1	1	0	0	0	2	3	0.5	5	5	4	3	3	3	3	4	4	4	5	3	3	3	4	3	1	2	3	3	2	1	1	3	1	0
1	4	3	1	1	1	0	0	0	4	0.5	4	4	4	4	4	2	2	3	3	4	5	4	4	4	4	2	2	3	3	4	4	0	2	3
0	3	3	1	1	0	0	0	1	1	0.5	4	3	2	3	4	3	3	3	3	4	3	4	3	3	3	2	2	2	3	3	2	1	1	4	0	0
0	2	3	1	1	0	0	1	2	2	0.5	4	4	3	2	4	4	3	3	4	4	4	4	3	3	4	3	3	3	3	4	3	1	3	3	1	0
0	4	3	1	1	1	0	0	2	4	0.5	5	4	4	4	3	3	2	3	3	3	3	3	5	3	2	3	3	3	3	5	4	0	2	3	1	0
0	1	3	0	0	0	0	0	2	2	1	5	5	5	2	3	3	3	3	4	2	3	3	3	3	3	2	3	3	3	3	2	0	3	4	0	0
0	4	3	1	1	1	0	1	2	2	0.5	5	5	2	3	2	4	4	3	4	3	2	4	2	2	2	2	3	4	4	3	3	0	2	4	1	0
0	0	1	0	0	0	0	1	2	3	0.5	4	5	3	3	3	4	3	3	3	3	3	4	2	2	4	3	3	3	3	3	3	0	3	3	0	0
0	1	3	1	0	0	0	1	0	3	0.5	4	4	3	3	3	4	2	3	3	3	3	4	3	3	4	3	3	3	3	4	3	1	1	3	1	0
1	4	3	1	1	0	0	1	2	4	2	4	4	4	4	4	4	2	4	3	4	4	3	4	3	4	4	4	2	3	4	4	1	3	3
0	2	3	1	1	0	0	1	0	2	0.5	4	4	2	4	4	4	3	4	4	4	3	4	4	3	4	2	2	2	3	4	2	1	3	3	1	0
1	2	1	1	1	0	0	1	2	0.5	0	3	4	3	3	3	3	3	3	4	3	2	3	3	3	3	3	3	3	3	3	3	0	1	3
0	2	3	1	1	0	0	0	2	4	0.5	2	4	4	4	4	4	2	4	4	4	4	5	4	4	2	3	4	4	4	5	2	1	1	3	1	0
0	2	1	1	0	0	0	1	2	1	1	4	4	4	2	2	4	2	2	4	2	1	4	3	1	1	1	4	4	4	4	3	0	3	3	0	1
0	4	1	1	1	1	0	1	0	7	1	5	5	2	4	4	4	3	4	2	4	4	3	3	4	3	4	4	3	4	4	4	0	1	4	1	0
1	4	3	1	0	0	0	1	2	4	1	4	5	3	4	3	4	2	3	4	4	4	4	3	4	2	4	1	1	2	4	3	0	1	3
0	2	1	0	0	0	0	0	1	1	0	4	5	4	3	2	3	3	3	4	2	3	4	2	1	2	3	1	2	2	2	3	0	3	4	1	0
1	2	1	1	1	0	0	1	1	2	0.5	4	5	3	3	4	4	3	2	4	4	4	4	4	3	4	4	2	3	3	5	2	1	2	3
0	2	1	1	0	0	0	1	2	3	0.5	4	4	2	4	3	4	3	3	3	4	4	4	4	3	3	2	2	2	2	4	1	0	1	3	1	0
0	3	3	1	1	0	0	1	1	3	0.5	4	4	2	3	4	3	3	3	3	3	3	4	3	3	4	3	4	3	3	3	2	1	3	4	0	0
1	4	2	1	1	0	0	1	0	2	0.5	4	3	4	2	2	2	2	2	4	2	2	3	2	2	2	2	3	3	4	2	2	0	3	4
0	3	2	1	0	0	0	1	1	4	0.5	5	5	4	5	4	3	3	3	2	4	4	4	4	4	4	1	4	2	4	4	3	0	3	3	0	0
1	3	1	1	1	0	0	1	0	0.5	0.5	5	5	3	4	5	5	1	5	3	5	3	5	3	3	3	5	1	2	1	4	2	0	1	3
0	2	3	1	1	0	0	1	2	2	0.5	4	4	2	4	4	4	3	3	3	4	4	4	4	4	4	4	2	2	2	3	3	1	3	3	1	0
0	1	3	1	1	0	0	1	1	2	1	5	5	1	5	3	3	2	3	3	5	5	3	3	3	4	4	1	3	1	3	5	1	2	2	1	0
0	0	3	0	0	0	0	0	0	3	0.5	5	5	2	4	5	2	2	2	4	4	4	3	2	3	4	4	2	4	5	4	2	0	1	4	1	0
1	1	1	1	1	0	0	1	2	2	0.5	4	4	4	2	3	4	3	2	3	2	2	3	2	2	4	3	2	3	2	3	3	0	2	4
0	1	3	1	1	0	0	1	2	0.5	0.5	4	4	1	3	3	4	3	3	3	3	3	4	3	2	4	3	2	3	3	4	2	1	2	4	1	0
1	3	1	1	1	0	0	1	2	2	0.5	4	5	4	3	3	3	3	2	4	4	1	4	3	2	4	2	3	4	3	4	2	1	1	4
0	4	3	1	1	1	0	1	2	2	1	4	4	4	4	3	4	3	3	3	4	4	3	4	4	4	3	4	4	4	3	3	0	2	3	1	0
0	2	3	0	0	0	0	0	2	5.5	3	4	4	4	4	5	2	2	3	2	5	5	2	3	4	5	5	4	3	4	5	4	0	1	3	0	0
0	3	3	1	1	0	0	1	2	5.5	0.5	5	5	2	3	3	4	3	3	4	3	2	5	3	2	2	1	3	2	3	4	2	0	2	3	1	0
1	4	3	1	1	1	0	1	0	3	0.5	5	5	4	2	2	3	2	3	4	4	2	2	3	2	4	2	4	4	4	2	2	1	3	5
1	2	1	1	1	0	0	1	2	3	1	4	4	3	4	5	4	3	4	4	5	5	3	3	5	4	4	3	3	3	5	4	1	3	4
1	4	3	1	0	0	0	1	0	4	1	5	5	5	2	2	2	4	2	4	4	3	2	4	2	4	2	4	3	3	4	3	1	2	4
0	3	3	1	1	0	0	1	2	3	1	4	4	2	3	3	2	3	3	3	4	4	3	4	3	2	3	3	3	3	3	4	1	3	4	1	0
0	2	3	1	0	0	0	1	2	1	0.5	5	5	3	4	3	4	3	4	4	4	4	4	3	3	3	3	3	3	4	3	3	0	1	4	1	0
1	1	1	0	0	0	0	1	1	0.5	0.5	3	3	3	3	3	3	3	3	3	3	3	3	3	3	3	3	3	3	3	3	3	0	1	3
0	0	3	0	0	0	0	1	2	3	0.5	4	3	3	4	4	3	3	3	3	3	3	5	3	3	3	3	2	2	2	4	3	0	2	3	1	0
1	4	2	1	1	1	0	1	2	3	0	4	4	3	2	4	3	3	4	2	5	3	4	4	4	3	3	1	1	2	4	4	0	3	3
0	3	3	1	1	0	0	1	2	2	0.5	4	4	3	3	4	4	3	3	3	3	3	4	3	3	4	3	3	3	3	3	4	1	1	3	1	0
0	3	1	1	0	0	0	1	2	4	0.5	4	5	4	2	2	2	4	2	4	2	2	4	2	2	3	2	2	4	2	4	2	0	3	3	1	0
0	1	1	0	0	0	0	1	2	0.5	0.5	4	4	4	3	3	3	3	3	3	4	3	3	3	3	4	3	4	2	4	3	4	0	1	3	1	0
0	0	3	0	0	0	1	0	1	2	0.5	4	4	4	4	3	4	4	4	3	3	3	4	4	3	3	3	3	2	4	4	3	1	3	2
0	3	3	1	1	0	0	1	0	1	0.5	4	4	3	3	3	3	2	3	3	3	3	3	3	3	3	3	3	3	3	3	3	1	1	4	0	0
1	2	1	1	1	0	0	1	2	1	0.5	4	4	4	2	2	4	4	2	5	2	2	4	2	2	2	3	2	2	2	2	2	0	1	3
0	4	3	1	1	1	0	1	1	2	1	4	4	4	5	5	2	1	5	3	5	5	2	5	5	5	5	2	3	4	5	5	0	1	3	1	0
0	0	3	0	0	0	0	1	1	2	0.5	4	4	4	3	4	4	2	2	4	3	4	5	3	3	2	2	4	3	3	4	3	1	1	4	1	0
0	3	3	1	1	0	0	0	2	2	0	5	5	2	2	2	3	2	3	4	4	2	4	4	2	4	4	4	2	3	4	3	0	2	4	1	0
0	2	1	0	0	0	0	1	2	0.5	0.5	3	4	3	4	4	4	3	3	4	3	4	4	3	3	4	3	2	2	2	4	3	1	3	3	1	0
0	3	3	1	1	1	0	0	2	5.5	1	4	5	2	3	3	3	3	3	3	3	3	3	3	3	3	3	3	3	3	3	3	1	1	3	0	0
0	2	1	0	0	0	0	0	2	0.5	0.5	5	5	2	3	3	4	2	3	2	4	4	4	3	3	4	3	4	4	4	4	3	0	1	3	1	0
0	3	3	0	1	0	0	0	2	2	0.5	4	4	2	3	3	3	3	3	4	4	3	4	3	3	2	3	2	3	3	4	3	0	2	3	1	0
1	4	2	1	1	1	0	1	2	5.5	0.5	5	5	4	2	4	4	4	4	4	5	4	4	3	4	3	4	3	2	5	4	4	1	1	4
1	4	3	1	0	0	0	1	0	1	1	4	4	4	4	2	4	3	3	3	3	3	4	3	2	3	3	2	2	3	3	2	0	3	3
0	4	3	1	1	0	0	0	1	2	0.5	4	4	3	3	3	3	3	3	3	3	4	4	3	3	3	3	3	3	3	3	3	0	1	3	1	0
1	2	1	1	1	0	0	1	1	2	1	3	4	5	4	1	2	5	3	2	1	1	1	1	1	1	1	1	2	1	1	2	0	2	3
0	4	3	1	1	1	0	0	1	4	1	4	4	4	4	2	4	3	4	4	4	3	4	4	3	3	2	2	3	2	4	2	0	3	3	1	0
1	2	1	1	0	0	0	1	0	3	0.5	4	3	1	4	2	2	3	3	3	3	3	4	3	3	3	2	3	4	2	2	4	0	3	2
1	0	3	0	0	0	0	1	1	2	1	4	4	3	3	3	2	5	4	3	3	5	3	3	3	2	5	1	1	3	3	3	0	2	3
1	1	1	1	1	0	0	1	2	2	0.5	4	4	2	4	4	4	2	1	4	2	4	5	1	5	5	5	3	4	5	5	2	0	1	5
0	4	1	1	1	1	0	0	0	2	1	5	5	3	4	4	4	2	4	4	4	4	3	4	4	4	3	4	4	4	4	4	0	2	4	1	0
0	4	3	1	1	0	0	1	2	3	1	4	4	3	2	3	4	2	3	4	4	3	4	3	3	2	2	3	3	3	4	2	1	1	3	1	0
0	0	3	0	0	0	0	0	0	0.5	0.5	5	4	3	4	5	4	3	3	3	4	3	5	3	4	5	4	4	4	2	2	4	0	3	4	0	0
1	4	3	1	1	1	0	0	0	2	0.5	4	4	2	4	4	4	1	4	3	4	4	2	3	4	4	4	2	3	3	4	4	0	2	3
1	4	1	1	1	0	0	0	1	3	1	4	4	2	4	4	3	3	3	3	4	4	4	4	4	3	4	2	3	2	4	3	0	2	3
0	1	1	0	1	0	0	0	2	0.5	0	3	2	3	3	3	4	3	3	3	3	3	3	3	3	4	3	3	3	3	4	3	0	3	3	1	0
1	0	3	0	0	0	0	0	2	3	0.5	4	4	3	2	3	4	4	2	4	4	3	4	2	2	3	2	3	2	3	3	2	0	1	4
0	1	3	1	0	0	0	1	2	1	0	5	5	5	4	5	5	3	5	2	5	4	5	4	4	2	3	4	4	3	4	3	0	3	3	1	0
0	2	3	1	1	0	0	1	1	0	0	3	1	1	5	3	3	5	3	5	3	4	5	3	3	3	3	1	1	3	3	1	0	1	3	1	0
1	2	1	0	0	0	0	1	0	2	0.5	3	4	4	3	4	4	2	4	3	3	3	2	4	4	4	3	3	4	3	4	3	1	2	4
0	0	1	0	0	0	0	1	1	1	0.5	5	4	2	4	4	2	4	3	3	4	4	4	3	3	3	3	2	2	3	4	4	0	3	3	0	1
0	3	3	1	1	0	0	0	1	2	0.5	4	3	3	3	3	4	3	4	2	2	2	2	2	3	4	3	3	2	3	3	2	0	2	3	1	0
1	2	1	1	1	0	0	0	0	2	0.5	5	5	5	3	1	3	5	1	5	1	1	3	1	1	2	1	3	5	3	3	3	1	3	5
0	3	3	1	1	0	0	1	2	2	0.5	4	4	2	3	4	4	3	3	3	4	4	4	4	3	5	3	2	2	3	4	4	1	1	3	1	0
0	1	3	1	1	0	0	1	2	0.5	0.5	4	4	3	2	3	4	4	3	4	4	4	4	4	4	2	4	2	3	2	4	2	0	3	3	1	0
0	3	3	1	1	1	0	1	2	3	2	4	4	3	3	4	4	4	2	4	2	2	4	2	2	4	2	3	3	3	4	4	1	2	3	1	0
0	2	3	0	0	0	0	0	1	0.5	0.5	4	4	4	4	4	4	3	3	3	3	4	4	3	4	2	3	2	3	3	4	3	0	3	3	1	0
0	4	2	1	1	1	0	0	1	0.5	0.5	4	4	2	3	2	2	2	1	4	3	2	5	2	1	3	2	3	3	3	4	4	1	3	3	1	0
0	3	3	1	1	0	0	0	2	2	0.5	5	5	4	3	3	4	4	1	5	2	2	5	2	2	2	2	4	3	3	3	1	0	1	3	0	0
1	2	1	0	0	0	0	0	1	0.5	0	4	3	3	5	5	2	3	4	3	5	5	2	4	4	4	4	1	1	1	4	4	1	2	3
1	4	3	1	1	1	0	1	2	2	0.5	4	4	4	4	4	4	2	3	4	4	4	4	4	4	3	3	3	3	4	4	3	0	1	3
1	0	3	0	0	0	0	0	2	0.5	0	4	5	2	3	4	3	2	4	4	4	4	4	4	3	4	3	2	3	2	3	3	0	1	4
0	2	3	1	1	0	0	1	0	1	0.5	4	4	2	3	3	4	3	3	4	3	4	3	3	3	3	3	3	3	3	3	3	0	2	3	1	0
0	2	1	1	1	0	0	0	0	1	0.5	5	5	3	5	5	1	1	3	1	5	5	3	3	5	5	5	2	1	1	5	5	0	1	3	0	0
1	0	1	1	0	0	0	1	1	3	0.5	4	4	4	4	4	3	3	4	3	4	4	2	4	4	3	4	3	3	3	4	4	0	3	2
0	0	3	0	0	0	0	1	2	0.5	0.5	4	4	3	3	4	4	2	4	3	4	5	3	3	3	3	4	3	3	3	3	3	0	2	3	1	0
1	4	3	1	1	0	0	1	0	7	3	5	5	4	2	4	3	3	2	5	4	4	3	2	2	2	2	4	4	4	3	3	0	1	4
1	0	3	0	0	0	0	1	2	3	1	4	4	3	3	4	2	3	3	3	5	3	5	3	4	2	3	3	2	3	3	3	1	3	4
0	2	1	1	0	0	0	1	2	2	0.5	4	4	2	4	5	3	1	3	1	5	5	3	5	5	5	5	4	3	4	4	5	0	3	4	0	0
0	3	3	1	1	0	0	0	2	1	0.5	5	5	5	3	3	3	3	3	4	3	3	3	3	3	3	3	3	3	3	3	3	0	1	3	1	0
1	1	1	0	0	0	0	1	0	2	1	5	5	4	4	4	4	2	4	2	4	4	2	4	4	4	4	4	4	4	4	4	0	2	4
1	4	3	0	1	0	0	1	2	3	1	4	4	4	4	4	4	2	3	3	4	4	3	3	3	4	4	3	4	4	4	3	0	1	4
1	1	2	0	0	0	0	1	1	2	2	3	4	3	2	2	3	4	3	3	3	2	4	2	3	3	3	3	2	3	3	3	0	2	3
0	1	3	0	0	0	0	0	0	2	0.5	4	4	2	3	4	4	4	3	4	3	2	5	2	2	2	3	2	2	4	2	3	0	1	3	0	0
0	0	3	1	1	0	0	1	0	7	5.5	5	5	5	4	4	3	2	5	2	5	5	2	3	4	4	5	5	4	4	5	5	1	2	3	0	1
1	2	1	1	1	0	0	1	0	2	0.5	4	4	4	4	1	4	3	1	5	1	4	5	2	4	2	1	4	4	3	4	1	0	3	3
0	1	1	1	1	0	0	1	2	3	0.5	4	4	3	3	3	5	3	4	3	5	5	5	4	3	2	4	2	2	4	4	2	0	2	3	1	0
1	0	1	0	0	0	0	1	0	2	1	4	4	5	4	4	4	2	4	3	4	4	2	4	4	5	4	4	4	4	4	4	0	3	4
1	3	1	1	1	0	0	0	1	7	3	5	5	3	3	3	5	3	3	3	3	3	3	3	3	3	3	3	3	3	3	3	0	2	3
1	0	1	1	1	0	0	1	0	0.5	0.5	5	5	3	5	5	2	1	3	3	5	4	3	5	5	4	4	1	2	3	3	4	1	2	3
1	3	1	1	1	0	0	1	0	2	2	4	4	3	3	3	4	4	2	4	3	3	4	2	3	3	4	2	3	3	3	3	0	1	2
0	1	3	1	1	0	0	1	2	3	0.5	4	4	4	3	4	3	5	3	4	3	3	4	3	3	2	4	3	3	3	3	4	1	3	3	1	0
0	3	1	1	0	0	0	1	0	2	0.5	4	3	2	2	5	2	2	3	3	3	5	3	3	4	4	5	3	4	3	4	3	1	2	3	0	0
1	0	3	0	0	0	0	0	2	1	0.5	4	4	3	3	4	3	3	4	3	4	3	3	3	4	3	4	3	3	4	4	3	1	3	4
0	1	1	0	0	0	0	1	0	2	0.5	5	4	3	3	3	3	2	2	5	3	1	3	2	2	4	2	2	4	3	3	3	1	3	3	0	0
0	1	3	1	1	0	0	1	2	0.5	0.5	4	4	2	4	3	4	3	4	4	5	4	4	4	4	2	4	3	3	3	4	3	1	3	4	1	0
0	0	3	1	0	0	0	0	2	0.5	0.5	5	5	2	3	4	1	2	2	4	4	3	4	3	3	4	3	3	3	3	4	2	1	2	4	1	0
0	2	3	0	1	0	0	0	2	7	7	4	5	4	3	3	3	3	3	3	3	3	3	3	3	3	3	3	3	3	3	3	0	2	3	0	1
0	2	1	0	0	0	0	1	2	0.5	0.5	4	4	3	4	4	3	2	4	3	4	4	4	4	4	4	4	3	3	3	4	3	0	1	3	1	0
0	2	1	1	0	0	0	1	1	0.5	0.5	4	4	4	3	3	4	3	3	3	3	3	4	3	3	3	3	3	3	3	3	3	0	2	3	1	0
1	2	1	1	1	0	0	1	2	1	0.5	5	4	3	4	4	2	2	4	3	4	4	4	5	4	4	4	3	3	4	4	4	1	3	3
1	4	1	1	1	1	0	1	2	0.5	0	4	2	3	3	3	3	5	3	5	2	3	5	1	1	2	1	1	3	1	4	3	0	3	3
0	2	3	1	1	0	0	0	2	5.5	1	4	4	3	3	4	4	2	2	4	4	4	3	3	3	5	3	4	4	4	5	3	0	1	3	1	0
1	2	1	0	0	0	0	0	2	4	0.5	4	4	3	3	4	4	3	3	4	4	4	3	3	4	3	4	3	3	3	3	3	0	3	4
0	4	3	0	1	1	0	1	2	1	0.5	4	4	3	3	3	4	3	2	3	3	3	4	3	3	2	3	3	2	3	4	4	0	3	3	0	0
1	1	1	1	1	0	1	1	2	3	0.5	4	4	3	4	4	4	2	4	2	4	4	3	3	3	4	3	4	4	4	4	3	1	3	3
0	0	3	1	1	0	0	1	2	1	0.5	4	4	4	3	3	4	3	3	3	3	4	5	4	3	3	4	3	3	3	4	3	0	3	4	1	0
1	2	1	1	1	0	0	0	1	7	7	3	3	3	3	3	3	3	3	3	3	3	3	3	3	3	3	3	3	3	3	3	0	1	3
1	2	1	1	1	0	0	1	0	4	0.5	4	5	3	3	4	2	3	3	3	3	3	3	3	3	4	3	3	3	3	3	2	0	3	3
1	4	3	1	1	1	0	1	2	4	0.5	5	5	4	2	4	2	2	3	3	3	4	5	3	4	2	4	3	3	4	3	3	0	1	3
1	2	1	0	0	0	0	1	0	1	0.5	4	4	3	3	3	3	4	3	4	3	3	3	3	3	3	3	2	2	3	3	3	0	2	3
0	0	3	0	0	0	0	1	2	2	0.5	4	4	2	2	4	4	3	2	2	4	4	4	4	2	2	4	3	3	3	4	2	0	2	3	0	0
0	4	3	1	1	1	0	0	2	7	0.5	5	4	5	4	3	4	2	2	4	4	2	4	2	2	2	2	4	4	4	4	2	0	1	4	1	0
0	1	3	1	1	0	0	1	2	2	0.5	4	4	3	3	2	3	3	3	4	2	3	3	3	2	4	3	3	3	3	4	3	1	3	4	1	0
0	1	3	1	1	0	0	1	2	0	0	4	3	1	4	3	3	3	3	3	4	3	3	3	2	3	3	3	3	3	3	3	0	3	3	1	0
0	2	3	1	1	0	0	1	0	0.5	0.5	4	3	2	4	5	2	2	3	4	4	4	4	4	3	2	5	2	3	3	4	1	1	2	3	1	0
1	1	1	1	0	0	1	1	0	5.5	0.5	5	5	4	4	2	5	5	2	4	2	2	5	2	1	2	1	1	2	2	5	4	1	3	2
0	2	3	1	0	0	0	1	2	4	0.5	5	5	3	4	3	4	2	3	4	4	4	4	4	3	4	4	4	4	4	5	3	1	1	4	1	0
1	3	1	1	1	0	0	0	0	2	0.5	4	4	5	4	3	4	3	4	5	4	4	4	2	3	3	1	4	3	4	4	2	1	2	4
1	4	1	1	1	0	0	1	2	7	0.5	5	5	3	2	5	2	1	2	4	5	4	4	3	4	4	5	2	3	4	5	3	1	1	3
0	0	3	0	0	0	0	1	2	7	0	4	5	2	2	5	5	4	2	4	5	5	4	2	5	5	5	2	2	2	3	2	1	3	3	1	0
0	0	1	0	0	0	0	1	2	4	0.5	5	5	2	4	2	2	3	4	4	4	2	3	2	1	1	2	3	2	4	4	2	0	3	4	1	0
1	4	2	1	1	0	0	0	2	0.5	0	4	1	4	2	4	4	2	4	4	4	4	5	2	4	3	4	2	3	4	5	3	0	1	4
0	4	3	1	1	1	0	1	2	0.5	0.5	5	5	4	3	4	3	3	3	3	3	4	3	4	4	4	3	3	3	4	4	4	0	2	4	1	0
1	4	1	0	1	0	0	1	2	3	3	5	5	4	4	5	2	1	3	4	4	5	5	4	5	1	4	2	2	5	5	1	0	1	4
0	4	3	1	1	0	0	1	2	5.5	1	5	4	3	3	2	4	3	3	4	4	2	4	2	1	4	1	3	3	3	4	3	0	2	3	0	0
1	2	1	0	0	0	0	1	2	4	2	5	5	5	3	3	4	1	5	3	5	3	3	3	5	4	4	5	3	3	4	3	1	1	3
1	1	1	1	1	0	0	1	2	3	0.5	2	3	1	3	2	4	3	3	4	4	3	3	2	2	2	2	3	2	3	4	3	0	3	2
0	2	3	0	0	0	0	0	1	1	0	4	2	3	4	3	4	3	3	2	3	3	4	3	4	3	3	3	3	3	4	3	0	1	3	1	0
0	1	3	1	0	0	1	0	1	0.5	0.5	4	4	4	3	3	3	3	3	2	5	4	4	3	3	4	3	3	3	3	3	3	1	2	3
1	3	1	1	1	0	0	1	2	5.5	0.5	5	5	2	3	4	3	3	3	4	3	4	5	3	4	2	1	3	3	3	3	3	0	3	3
0	0	3	1	0	0	1	1	0	2	0.5	5	5	2	2	2	4	4	2	4	2	2	4	2	2	2	2	2	2	2	2	2	1	1	3
0	0	3	0	0	0	0	0	2	4	3	5	5	5	5	5	5	1	5	1	5	5	1	5	5	5	5	5	5	5	5	5	0	2	5	0	1
0	3	2	0	1	0	0	1	2	2	0.5	3	3	3	3	3	3	3	3	3	3	3	3	3	3	3	3	3	3	3	3	3	0	2	3	1	0
0	2	3	1	0	0	0	1	1	1	0	4	4	4	3	3	3	3	3	3	3	3	3	3	3	3	3	2	3	3	3	3	0	3	3	1	0
0	4	3	1	1	0	0	1	2	3	1	4	4	4	3	2	4	3	3	4	3	3	4	2	2	4	3	2	3	3	2	3	1	1	4	0	0
0	2	2	1	1	0	0	1	2	4	0.5	5	5	2	3	4	4	2	3	3	5	4	4	4	3	4	4	2	3	4	4	3	0	2	3	1	0
0	1	3	1	1	0	0	0	2	2	0.5	4	4	1	2	2	4	4	2	4	4	4	5	4	1	4	2	4	4	4	4	2	1	1	4	1	0
0	1	1	1	0	0	0	1	1	0.5	0	5	5	2	2	5	4	2	2	4	5	5	4	4	5	2	5	2	2	2	5	2	0	1	4	1	0
1	4	3	1	1	1	0	0	0	3	0.5	5	5	3	4	4	1	2	2	2	5	2	5	3	3	4	2	4	4	3	4	4	0	2	4
1	4	2	1	1	0	0	1	0	1	0.5	4	4	3	3	4	4	2	3	4	4	2	4	3	2	4	3	2	3	4	3	3	1	3	4
1	3	3	0	0	0	0	1	0	4	1	5	5	4	3	3	4	3	3	4	3	3	4	3	3	3	3	3	3	3	4	3	0	2	4
0	1	2	0	0	0	0	1	2	0.5	0.5	4	2	2	3	3	4	3	3	4	4	4	5	3	3	2	3	2	3	3	4	2	1	3	4	1	0
0	2	3	1	1	0	0	1	0	0.5	0.5	4	4	2	4	4	2	2	2	3	5	4	5	4	2	2	2	3	3	3	4	2	0	2	3	1	0
0	0	3	0	0	0	0	0	2	1	0.5	4	5	3	4	2	4	3	3	5	3	2	1	2	2	3	2	2	2	2	4	2	0	2	4	1	0
0	2	3	0	0	0	0	0	2	0.5	0	4	4	2	3	4	4	3	3	4	3	2	4	4	2	4	3	3	3	3	4	4	0	2	3	1	0
1	4	1	1	0	0	0	1	0	2	0.5	4	4	2	4	4	2	2	4	2	4	4	4	3	4	4	2	2	2	2	4	4	1	1	3
0	2	3	1	0	0	0	1	2	2	0.5	4	4	2	3	3	3	3	2	4	4	4	3	3	3	2	4	2	2	3	3	2	1	1	3	0	0
1	2	1	0	0	0	0	1	2	3	0.5	4	4	1	2	1	5	3	1	4	2	2	5	3	1	3	3	3	3	3	4	1	0	2	3
1	4	1	1	1	0	0	1	1	2	0.5	5	5	5	2	5	5	2	5	2	4	5	4	4	4	5	4	2	4	4	5	4	0	2	4
1	3	2	1	1	0	0	0	0	7	2	3	4	4	4	3	3	2	3	4	4	3	4	3	3	4	2	2	2	3	4	3	0	1	3
1	1	1	0	0	0	0	0	2	2	0.5	5	4	2	1	4	4	2	1	5	4	4	5	3	1	2	1	5	4	5	5	1	0	3	4
1	1	1	1	0	0	1	1	2	3	0.5	4	4	3	2	5	4	4	3	4	4	4	4	4	4	4	4	3	3	3	5	4	1	1	3
1	0	3	0	0	0	0	1	1	7	1	3	4	3	5	5	2	1	1	3	5	2	3	2	4	4	3	4	4	4	4	5	1	3	4
1	4	3	0	0	0	0	0	0	2	2	3	3	3	3	3	3	3	3	3	3	3	3	3	3	3	3	3	2	3	3	3	0	3	2
1	4	3	1	0	0	0	1	2	4	1	4	3	4	3	3	3	4	3	4	3	3	4	2	3	2	3	3	2	3	3	2	0	2	3
0	1	3	1	1	0	0	1	2	2	0	4	4	3	3	4	4	2	3	4	4	4	3	4	3	4	4	3	3	4	4	2	1	1	4	1	0
1	1	1	0	0	0	0	0	1	2	1	4	4	4	4	3	4	2	3	3	3	3	4	3	3	3	4	3	3	3	3	3	0	2	2
0	2	1	0	0	0	0	1	2	1	0.5	3	4	3	3	3	3	3	3	3	3	2	3	3	3	3	3	3	2	3	3	3	0	3	3	0	0
0	3	2	1	1	0	0	1	2	4	2	4	4	4	3	4	4	3	4	4	4	3	3	3	2	3	4	3	2	4	4	4	1	2	3	0	0
0	1	1	1	1	0	0	1	0	2	0.5	5	5	5	2	5	2	1	3	3	5	4	4	4	4	4	5	1	3	3	4	5	1	2	3	1	0
1	2	1	1	1	0	0	1	1	0.5	0.5	4	4	2	2	3	3	3	2	4	2	2	4	3	3	2	3	3	3	3	3	2	1	2	3
1	0	2	1	1	0	0	1	1	0	0	3	3	3	4	4	4	2	5	2	5	4	2	2	5	4	5	2	2	5	4	4	1	3	4
1	2	2	1	1	0	0	1	2	2	0.5	2	4	4	4	2	2	3	3	4	4	4	4	4	4	2	2	2	2	4	4	2	1	2	2
1	3	3	0	0	0	0	0	0	2	0.5	4	5	3	3	3	3	3	4	4	3	3	4	3	3	4	3	2	2	3	3	3	0	3	3
0	4	3	1	1	1	0	0	2	4	0.5	5	5	2	3	4	3	2	3	3	3	3	3	3	3	3	3	3	3	3	3	3	0	3	3	0	0
1	2	1	0	0	0	0	1	0	2	0.5	4	4	3	3	3	4	3	3	4	3	3	4	3	2	2	2	3	3	3	4	2	0	3	3
0	3	3	1	1	0	0	1	2	2	0.5	4	4	4	4	4	2	3	3	4	4	4	5	3	2	3	4	3	3	3	4	2	0	3	4	1	0
1	3	1	1	1	1	0	0	0	0.5	0.5	4	4	3	3	3	4	3	3	3	4	3	4	4	3	4	3	3	3	3	3	2	0	1	3
0	1	3	1	0	0	0	0	2	0	0	4	1	3	3	4	5	3	3	3	3	4	5	3	3	1	1	3	3	3	4	1	0	2	3	1	0
0	4	3	1	1	1	0	1	2	3	3	4	4	4	4	3	4	3	3	3	4	4	3	3	4	3	3	3	3	3	4	3	1	3	3	1	0
1	4	3	0	1	1	0	0	1	2	0.5	5	4	4	4	4	4	3	3	3	4	4	4	3	4	3	3	2	3	4	4	3	0	3	3
1	4	2	0	1	1	0	0	0	2	0.5	4	4	3	4	4	5	3	3	4	3	4	5	3	4	2	4	3	3	3	4	2	0	3	2
1	1	1	1	1	0	0	1	1	0.5	0.5	3	4	2	3	3	3	3	3	3	3	3	3	3	3	3	3	3	3	3	3	3	0	1	3
1	1	1	0	0	0	0	1	0	0.5	0.5	4	4	3	1	1	2	3	2	5	4	4	5	3	1	1	1	1	3	2	4	1	0	2	4
1	3	1	1	1	0	0	0	2	3	0.5	4	4	2	2	3	2	3	3	3	3	2	4	2	3	3	4	3	3	3	2	2	0	1	2
0	4	3	1	1	1	0	1	1	3	0.5	5	5	3	4	3	2	3	3	4	4	2	5	3	1	4	2	3	3	3	3	3	0	1	3	1	0
0	2	3	1	1	0	0	1	2	2	0.5	4	5	5	4	2	4	1	2	4	4	3	5	4	1	2	3	4	2	3	4	2	0	3	5	1	0
1	4	1	1	1	0	0	1	2	3	1	4	4	4	4	4	3	3	3	4	4	4	4	3	5	3	3	1	3	2	3	3	0	3	4
0	3	1	0	1	0	0	1	2	1	0.5	4	4	2	4	3	3	4	3	4	4	4	4	3	3	2	4	2	3	3	4	2	1	1	5	1	0
1	3	1	1	1	0	0	0	1	0.5	0.5	4	4	3	5	4	4	3	3	2	4	4	4	4	5	4	5	3	2	3	5	2	0	1	3
0	2	3	1	1	0	0	0	2	2	0.5	4	4	2	4	4	4	3	3	3	4	4	4	4	3	3	2	2	3	2	4	3	0	1	3	1	0
0	0	1	0	0	0	0	1	2	1	0.5	4	4	4	3	4	4	3	4	3	3	4	4	3	2	4	2	2	4	4	4	3	1	2	3	1	0
0	4	3	1	1	0	0	1	2	2	0.5	4	4	4	3	4	2	2	3	3	3	3	4	3	3	4	3	3	3	3	3	4	1	3	3	1	0
0	2	3	1	0	0	0	1	2	2	0	4	4	2	4	4	2	3	3	3	4	4	3	4	4	4	4	2	2	2	3	4	0	2	3	1	0
0	3	3	1	1	1	0	0	1	3	2	5	4	3	2	4	4	3	2	2	4	5	4	4	4	3	4	3	4	4	4	3	1	3	3	1	0
1	2	3	1	1	0	0	0	1	2	0.5	4	4	4	4	4	2	4	4	4	4	4	4	3	2	2	1	2	2	2	3	2	0	1	3
1	3	1	1	1	0	0	1	2	7	0.5	4	5	3	4	4	4	2	4	2	4	4	4	4	4	4	3	1	3	3	4	3	1	2	2
1	2	3	0	0	0	0	0	2	3	1	4	4	2	3	3	4	3	3	2	3	4	3	3	2	4	3	3	2	3	4	3	0	3	4
0	0	3	1	1	0	0	0	1	2	0.5	4	4	3	3	3	4	3	3	3	3	3	3	3	3	4	3	3	3	3	3	3	1	2	3	1	0
0	4	3	1	1	1	0	0	2	3	0.5	3	3	3	3	3	4	3	3	3	3	3	3	3	3	3	3	3	3	3	3	3	1	2	2	1	0
0	0	1	0	0	0	0	1	0	1	0.5	4	5	2	5	5	4	2	2	4	5	5	5	4	2	3	2	2	1	4	5	2	0	3	4	1	0
1	3	1	1	1	0	0	1	2	4	0.5	4	5	2	3	4	4	2	4	4	3	4	4	3	4	3	3	2	3	4	3	2	0	2	3
1	1	1	1	1	1	1	0	0	7	7	5	4	2	4	3	4	2	2	1	4	4	2	3	3	4	4	5	3	5	4	2	1	1	4
0	2	2	0	0	0	0	0	2	3	0.5	5	5	2	3	1	4	5	3	5	1	1	1	1	1	2	1	1	1	1	1	3	0	3	1	0	1
0	0	1	0	0	0	0	1	2	2	0.5	4	4	4	3	4	4	3	3	3	4	4	3	3	3	3	3	4	3	4	4	3	0	3	3	1	0
1	0	1	0	0	0	0	1	2	3	1	4	4	4	4	4	4	2	4	2	4	4	2	4	4	4	4	4	4	4	4	4	1	2	4
1	0	1	1	1	1	1	1	2	1	0.5	3	2	3	3	2	3	3	3	2	2	2	3	3	3	3	3	4	4	2	4	3	1	3	2
0	2	3	1	1	0	0	1	2	1	0	4	4	4	3	3	4	2	3	3	4	4	2	3	3	4	4	3	3	4	4	4	0	2	3	1	0
0	0	3	0	1	0	0	0	1	0.5	0.5	4	3	3	3	4	4	4	3	4	3	4	5	3	3	3	2	2	3	3	4	3	0	1	3	0	0
0	3	3	1	1	0	0	0	2	3	0.5	4	5	2	3	3	3	4	3	2	3	3	4	3	4	3	4	2	4	2	3	3	0	1	3	0	0
0	4	3	1	0	0	0	1	2	5.5	2	4	4	4	2	2	4	3	2	4	2	2	3	2	3	2	2	1	3	1	5	3	0	3	3	0	0
0	2	3	1	1	0	0	1	2	3	1	5	5	2	3	4	3	2	4	4	4	4	4	4	2	4	3	2	2	4	4	4	1	3	4	1	0
0	4	3	1	1	0	0	1	2	3	0.5	4	4	4	4	4	4	2	4	2	4	4	2	4	4	4	4	4	4	4	4	4	0	3	2	0	0
0	4	3	0	1	1	0	1	1	4	0.5	4	4	4	3	3	3	3	3	4	3	3	5	3	2	3	2	4	3	3	4	2	0	3	3	1	0
0	1	1	0	0	0	0	0	2	0.5	0.5	4	4	4	3	3	3	3	3	3	3	3	3	3	3	3	3	3	3	3	3	3	0	3	3	0	0
0	0	3	0	0	0	0	0	2	4	2	5	5	2	4	3	3	3	3	4	3	4	5	4	2	3	4	4	2	2	3	3	0	2	3	1	0
0	3	3	1	1	0	0	1	2	3	0.5	4	3	3	3	3	4	3	3	4	3	3	5	3	3	2	2	3	3	3	4	2	0	3	3	1	0
1	1	1	1	1	0	0	1	2	5.5	1	5	5	5	4	3	2	2	3	4	3	4	2	4	1	4	3	4	3	4	5	4	1	3	4
1	4	1	0	1	0	0	0	2	0.5	0.5	4	4	3	2	4	4	3	3	4	4	2	4	3	2	2	4	4	4	4	4	3	0	3	4
1	3	1	1	1	0	0	1	0	2	1	3	1	4	4	4	2	2	3	4	4	4	5	3	3	4	4	2	3	2	5	3	0	1	4
1	3	1	0	0	0	0	1	2	1	1	5	5	4	4	4	4	4	4	2	4	4	5	4	4	2	2	3	2	2	4	2	0	3	4
0	3	1	0	1	0	0	1	2	1	0.5	4	4	3	3	3	3	3	3	3	3	3	3	3	3	3	3	3	3	3	3	3	0	2	3	1	0
1	3	1	0	0	0	0	1	2	1	0	3	2	2	4	4	4	2	4	2	4	4	4	4	4	4	4	2	2	4	4	4	1	1	2
0	0	1	0	0	0	0	1	2	3	0.5	4	5	3	4	4	2	3	5	4	4	4	4	4	3	2	4	1	2	2	4	3	1	1	4	1	0
0	1	3	1	1	0	0	1	2	1	0.5	4	4	2	3	4	4	3	3	5	5	4	5	2	2	4	4	1	2	1	5	3	0	1	4	1	0
1	0	1	1	1	0	0	1	2	3	0.5	4	5	3	3	4	4	3	3	3	4	4	2	4	3	3	3	3	3	3	3	4	1	1	3
0	4	3	1	1	0	0	0	2	4	0.5	5	5	5	4	4	4	2	3	2	4	4	4	4	4	2	4	3	3	2	2	2	0	2	3	1	0
0	4	1	0	0	0	0	1	0	3	1	5	5	4	3	4	4	2	4	3	5	4	3	3	3	4	2	3	3	3	4	3	0	1	3	0	1
0	2	3	0	0	0	0	1	2	2	0.5	4	4	3	3	3	3	3	3	3	3	3	3	3	3	3	3	3	3	3	3	3	0	1	3	1	0
1	3	2	1	1	0	0	0	2	5.5	0.5	5	5	4	3	3	4	2	2	4	2	4	4	3	2	3	2	2	3	3	4	3	0	3	4
0	1	1	1	0	0	0	1	0	1	0	5	5	3	4	3	4	2	3	3	5	5	3	4	4	4	4	3	5	4	3	4	0	2	3	1	0
1	2	2	0	0	0	0	1	0	7	0.5	4	4	4	5	5	5	5	3	3	2	2	5	5	5	5	3	2	1	5	5	3	0	2	3
0	3	3	1	1	1	0	0	2	2	0	4	4	2	2	4	3	3	4	3	4	4	3	3	2	4	2	2	2	3	4	2	1	3	2	1	0
0	1	3	1	1	0	0	1	0	2	0.5	4	4	3	3	3	3	3	3	3	3	4	3	3	3	3	3	4	3	3	3	3	0	1	3	1	0
0	4	3	1	1	0	0	0	2	3	1	4	4	3	3	3	2	3	3	2	4	2	2	2	2	3	4	3	4	3	3	3	1	2	3	1	0
1	3	1	0	0	0	0	0	1	0.5	0	4	2	3	4	5	5	5	3	3	5	5	5	4	5	2	1	1	1	3	2	2	0	3	3
1	0	3	0	0	0	0	1	2	2	0	5	5	4	2	4	4	2	2	4	2	2	5	3	2	4	3	4	5	4	4	2	0	1	4
0	0	3	1	0	0	0	1	2	3	1	3	4	5	4	4	3	2	3	3	4	3	3	3	4	3	4	3	4	3	4	4	0	2	3	0	1
0	3	3	1	1	0	0	1	2	7	4	4	4	4	3	2	3	3	3	4	3	3	3	3	3	3	3	3	3	3	3	3	0	2	4	0	1
1	0	1	0	0	0	0	1	2	0.5	0	3	3	2	3	3	5	4	3	3	3	3	5	3	3	3	3	3	3	4	2	3	0	1	3
1	0	1	0	0	0	0	0	0	0	0	4	1	1	1	4	1	3	1	5	1	3	5	2	1	1	1	1	1	1	3	1	0	3	2
1	1	1	1	1	0	0	1	2	5.5	4	5	5	4	4	5	5	1	4	1	5	3	1	5	3	5	2	5	4	3	4	5	1	1	2
1	2	1	0	0	0	0	1	0	2	0.5	4	4	3	4	4	4	2	3	3	4	4	5	3	4	3	4	1	2	2	4	3	0	1	3
0	4	3	1	0	0	0	0	1	4	0.5	4	4	4	3	3	3	3	3	4	3	3	3	2	3	3	3	2	3	2	2	2	0	1	3	1	0
0	0	1	0	0	0	0	0	1	2	0.5	4	5	3	3	3	4	3	3	3	3	3	5	3	3	3	4	3	3	3	3	3	0	2	3	1	0
0	2	3	1	1	0	0	1	2	1	0.5	4	4	2	3	3	4	2	4	2	4	4	4	3	4	3	4	2	3	3	4	4	0	3	3	1	0
1	0	1	0	0	0	0	1	0	1	0.5	4	4	3	3	5	4	3	3	4	4	4	4	4	4	5	4	2	2	3	4	3	0	2	4
1	0	1	0	0	0	0	1	0	1	0.5	4	5	2	3	3	3	3	3	3	3	3	3	3	3	3	3	3	3	3	3	3	0	1	3
0	3	3	1	1	0	0	1	0	0.5	0	4	3	3	3	3	4	3	4	3	3	3	2	3	4	4	4	3	3	3	4	4	1	1	1	1	0
1	0	1	0	0	0	0	1	0	0.5	0.5	3	1	3	3	4	4	3	3	4	4	4	5	3	3	3	3	3	2	2	4	3	0	1	3
1	1	1	0	0	0	0	1	0	0.5	0.5	4	3	2	3	3	3	3	3	3	3	3	3	3	3	3	3	3	3	3	3	3	1	1	3
0	4	1	1	1	1	0	1	0	3	1	5	5	3	3	5	2	2	4	3	4	4	3	4	4	5	5	2	3	4	4	5	0	3	3	1	0
1	2	1	1	1	0	0	0	2	3	0.5	5	5	5	2	5	5	5	2	4	5	2	5	1	2	4	5	1	2	2	4	2	0	2	3
1	1	1	0	0	0	0	1	2	1	0.5	4	4	2	5	5	2	4	4	4	5	5	4	5	5	4	5	1	1	2	5	2	0	1	4
1	1	1	1	1	0	0	1	1	2	1	3	3	3	3	4	3	3	3	2	3	3	2	3	4	4	3	3	3	3	3	3	1	1	3
0	0	3	0	0	0	0	0	1	1	0.5	4	3	3	3	3	4	3	3	3	3	3	5	3	3	3	3	3	3	3	3	3	0	1	3	1	0
1	1	1	1	1	0	0	1	0	1	1	3	3	3	3	3	3	3	3	3	3	3	3	3	3	3	3	3	3	3	3	3	0	2	3
0	3	3	1	1	0	0	0	2	2	1	4	4	4	4	5	4	3	4	2	5	4	2	4	4	4	4	5	4	4	4	4	0	2	4	0	0
1	3	2	0	1	0	0	0	0	4	0.5	4	5	2	5	5	5	1	5	2	5	5	1	5	5	5	4	1	1	1	5	5	1	3	3
0	2	3	1	1	0	0	0	1	3	0.5	3	4	4	3	3	3	2	3	3	2	2	3	2	2	3	2	4	4	3	3	3	0	2	3	1	0
0	1	1	0	1	0	0	0	1	1	0	2	2	2	2	2	4	2	2	3	4	4	3	4	2	4	3	3	3	3	3	4	0	1	3	1	0
0	3	3	0	0	0	0	0	2	0	0	5	1	3	5	3	5	3	3	2	3	2	5	2	2	3	2	3	3	4	4	2	0	2	5	1	0
1	1	1	1	1	0	0	1	2	7	2	5	5	4	2	2	2	4	5	4	2	2	4	3	2	2	2	4	3	4	1	3	1	2	4
0	0	1	0	0	0	0	1	0	7	7	4	4	2	4	5	5	2	4	2	4	5	3	5	4	4	4	4	4	4	4	4	0	1	3	0	0
0	0	3	1	0	0	1	1	2	1	0	4	4	3	5	5	4	4	2	1	5	5	5	4	5	5	5	3	3	3	5	2	1	3	3
1	2	1	0	0	0	0	1	0	1	0.5	4	5	2	2	2	3	2	2	5	2	3	4	2	1	4	2	4	4	4	4	4	1	1	4
0	2	3	1	1	0	0	1	2	1	1	4	4	2	4	4	4	3	4	3	4	4	4	4	4	4	4	2	3	2	4	4	0	3	3	0	0
1	2	1	0	0	0	0	0	1	0	0	4	4	4	4	4	4	2	4	2	4	4	2	4	4	4	4	4	4	4	4	4	0	1	3
0	2	3	0	0	0	0	0	2	2	0.5	4	4	3	3	4	4	3	3	4	3	4	4	3	2	4	2	3	3	3	4	3	1	2	4	1	0
1	3	3	1	1	0	0	0	2	5.5	0.5	4	5	3	3	3	4	4	3	4	2	4	5	3	1	3	4	4	4	4	4	1	0	1	3
0	0	3	1	0	0	0	1	2	0.5	0	5	5	1	3	3	4	3	3	3	3	3	5	3	1	1	4	3	3	3	4	1	0	3	4	1	0
1	0	3	0	0	0	0	0	1	2	0.5	3	1	2	4	3	3	2	3	3	3	3	5	3	3	3	3	3	2	3	3	3	0	2	3
1	2	1	0	0	0	0	0	2	4	0.5	4	4	3	4	3	2	4	3	3	5	3	3	3	2	4	5	1	3	3	5	5	0	1	2
0	2	3	1	1	0	0	0	2	7	0.5	4	5	2	3	3	3	3	3	3	3	3	4	3	3	3	3	3	3	3	3	3	0	3	3	1	0
1	4	1	0	0	0	0	1	0	4	0.5	5	5	2	2	3	4	2	2	4	3	1	4	2	2	4	2	3	4	3	4	2	1	2	4
1	0	1	1	1	0	0	1	2	7	4	5	5	5	2	3	3	3	2	4	3	1	3	2	1	3	3	2	2	2	2	2	1	3	3
0	3	1	1	0	0	0	0	1	0.5	0.5	3	3	3	3	3	3	3	3	3	3	3	3	3	3	3	3	3	3	3	3	3	0	1	3	1	0
0	1	3	1	1	0	0	0	2	0.5	0.5	4	4	4	3	4	4	2	3	3	4	4	4	3	3	4	3	3	3	3	3	3	0	3	2	1	0
0	2	1	0	0	0	0	1	0	0.5	0	5	5	1	3	4	3	3	3	3	4	4	3	4	3	3	4	3	3	3	3	3	0	1	3	1	0
1	1	1	1	1	0	0	1	2	3	1	4	5	3	2	3	4	4	2	4	2	2	5	2	3	3	2	2	3	3	4	2	0	3	3
0	1	1	0	0	0	0	1	0	1	0.5	4	4	3	3	4	4	3	3	4	4	4	4	3	2	4	4	3	3	3	4	2	0	1	3	1	0
0	0	3	1	1	0	0	1	0	0.5	0.5	5	5	1	3	2	4	4	3	4	2	2	5	2	2	1	1	1	2	2	2	2	1	3	4	1	0
1	0	1	1	1	0	0	1	0	3	1	4	4	2	2	4	3	2	4	4	5	4	5	4	4	3	2	3	3	3	3	3	1	3	3
0	1	3	0	0	0	0	1	2	5.5	0.5	4	4	4	3	4	5	3	3	3	3	4	5	3	3	2	4	3	3	3	4	5	0	3	3	1	0
0	3	2	1	0	0	0	0	1	3	0	3	5	3	3	4	3	4	3	3	4	4	3	4	3	3	4	3	3	3	4	4	0	3	3	1	0
1	0	1	0	0	0	0	1	0	7	2	4	5	5	3	4	3	2	1	3	2	2	5	3	2	2	2	4	4	4	4	2	1	3	4
1	2	1	1	1	0	0	1	0	2	0.5	4	3	2	3	4	4	2	3	4	4	3	4	3	4	2	3	3	3	3	3	3	0	1	3
0	3	1	0	0	0	0	1	2	3	1	4	5	2	5	5	5	3	4	4	4	4	5	3	2	2	2	4	4	4	4	2	0	1	4	1	0
1	3	1	1	1	0	0	1	2	1	0.5	4	4	4	3	3	3	3	3	3	3	3	3	3	3	3	3	3	3	3	3	3	0	3	3
0	4	3	1	1	1	0	0	2	7	1	4	4	3	2	3	3	2	3	4	3	4	3	2	3	4	2	4	2	3	4	4	0	2	3	1	0
1	1	1	1	0	0	0	0	1	1	0.5	4	4	3	3	5	3	3	3	4	3	3	3	3	3	3	4	3	3	4	5	5	0	1	3
0	1	1	0	0	0	0	1	2	2	0.5	5	4	3	4	4	4	3	4	4	5	5	4	4	3	3	5	2	2	3	4	2	0	1	4	1	0
1	4	2	0	0	0	0	0	0	7	0.5	4	4	2	3	4	4	3	4	3	4	4	4	3	3	4	3	2	2	2	4	3	0	1	3
0	4	3	1	0	0	0	1	2	3	0.5	5	5	3	3	2	4	2	3	4	3	3	4	3	4	2	3	3	4	4	4	2	0	1	3	1	0
1	3	1	1	1	0	1	1	0	0.5	0.5	4	4	2	4	5	3	2	4	4	4	4	3	3	4	5	4	3	3	3	3	3	1	2	4
1	2	1	0	0	0	0	1	0	2	0.5	5	4	2	4	2	3	3	3	4	4	5	4	3	2	4	4	2	2	3	4	4	1	1	4
0	2	3	0	1	0	0	1	1	1	0.5	4	4	1	3	4	3	2	4	3	4	3	3	3	3	4	2	3	3	4	4	4	1	2	4	1	0
0	1	2	0	0	0	0	0	2	4	0	4	4	3	4	4	4	4	4	2	5	4	4	4	2	2	5	1	2	4	4	2	0	3	3	1	0
0	2	3	1	1	0	0	1	2	2	0.5	4	4	1	3	4	4	5	4	4	5	5	5	4	4	4	4	1	2	2	5	2	0	1	3	1	0
0	4	3	1	1	0	0	1	0	4	1	5	5	3	4	4	5	3	3	4	4	4	5	4	3	4	3	4	4	4	4	3	0	1	4	0	0
0	0	1	0	0	0	0	1	2	4	0.5	4	5	3	3	4	3	2	3	4	4	1	3	2	4	4	1	1	3	3	4	3	0	1	3	1	0
0	1	1	0	0	0	0	1	2	2	0.5	4	4	2	3	3	4	3	3	3	3	3	4	3	3	3	3	3	3	3	3	3	0	3	3	1	0
1	4	1	1	1	0	0	1	0	4	0.5	4	4	3	4	4	3	2	2	4	4	4	3	4	3	4	2	4	4	3	4	4	0	1	4
0	4	3	1	0	0	0	1	2	3	1	5	4	2	2	4	2	4	3	4	4	2	4	4	2	4	4	2	2	2	4	2	0	2	4	1	0
1	2	2	0	0	0	0	0	1	4	0	3	3	3	3	3	3	3	3	3	3	3	3	3	3	3	3	3	3	3	3	3	1	2	3
0	1	1	0	0	0	0	1	2	2	0.5	4	5	3	2	3	5	3	2	3	4	4	5	3	3	3	2	3	3	3	5	2	0	3	3	1	0
0	1	3	1	1	0	1	1	2	3	0	4	4	3	3	3	4	3	3	3	4	4	3	3	3	4	3	3	3	3	4	3	1	2	3
0	0	3	1	0	0	1	0	2	1	0	3	3	3	3	3	3	3	3	3	3	3	3	3	3	3	3	3	3	3	3	3	0	1	2
1	3	3	1	1	0	0	1	0	1	0.5	4	5	2	2	1	1	2	2	5	1	2	3	1	1	5	4	4	4	4	4	4	1	2	3
0	0	3	1	1	0	0	1	2	2	1	5	5	3	3	3	5	2	3	3	4	4	5	3	1	5	3	1	5	2	4	4	1	1	3	0	0
0	2	1	0	0	0	0	1	0	4	0.5	5	5	2	3	3	4	2	3	4	4	4	4	3	2	4	2	3	2	3	4	3	0	1	3	1	0
0	1	3	1	1	0	0	1	2	2	0.5	5	5	2	3	4	4	3	2	3	3	4	4	3	2	2	2	2	3	3	3	2	1	2	3	1	0
1	1	1	1	1	0	0	1	0	2	0.5	5	5	3	3	4	3	2	3	3	3	3	4	3	3	4	4	2	4	4	4	3	0	3	3
1	2	1	0	0	0	0	0	1	0.5	0.5	3	4	3	3	3	3	3	3	3	3	3	3	3	3	3	4	3	3	4	4	4	1	1	4
0	2	3	0	0	0	0	1	2	2	0	4	3	4	5	5	2	4	5	1	5	5	4	5	5	2	5	5	2	5	5	5	0	3	5	1	0
0	0	3	1	1	0	0	1	2	2	0.5	4	4	2	2	4	4	4	2	4	2	2	4	2	2	2	1	3	3	3	2	2	1	1	3	0	0
0	4	1	0	1	0	0	1	2	1	0.5	5	5	2	4	4	2	2	4	3	4	5	2	5	3	4	2	2	1	3	3	3	1	3	4	1	0
0	4	1	1	1	0	0	1	0	7	0.5	4	5	4	2	2	2	3	2	4	2	2	4	2	1	4	2	4	3	4	4	4	0	2	4	0	0
1	3	1	1	1	0	0	1	2	2	1	4	4	2	2	4	2	3	4	4	4	5	2	4	1	3	5	3	2	4	4	1	0	3	3
1	3	2	1	1	1	0	1	0	4	0.5	5	5	2	3	2	5	3	3	5	3	2	5	2	2	2	1	2	3	2	4	3	1	1	3
1	4	3	1	1	1	0	1	0	3	1	4	5	4	2	3	3	2	2	2	4	3	3	4	4	3	4	3	4	4	4	3	0	3	3
1	4	1	1	1	1	0	1	2	1	0.5	5	5	4	3	4	2	2	5	3	4	4	5	4	3	3	3	2	3	4	4	3	0	2	3
0	4	3	0	0	0	0	1	2	3	1	4	4	4	4	4	4	2	4	2	3	4	3	4	4	3	4	2	2	3	3	3	1	1	3	1	0
1	3	3	0	0	0	0	0	1	1	0.5	4	5	2	3	4	4	3	3	5	4	4	5	3	3	2	3	1	3	1	4	3	0	1	3
1	2	1	0	0	0	0	1	2	0.5	0.5	3	5	1	3	4	3	1	1	4	1	3	3	3	3	3	3	3	3	3	3	3	1	2	3
1	3	3	0	0	0	0	1	2	3	0.5	4	4	3	3	2	3	2	4	4	3	3	4	3	2	3	2	2	3	4	4	3	0	2	4
0	0	3	0	0	0	0	0	2	2	0.5	4	5	2	2	2	2	3	2	4	4	2	4	2	2	4	2	2	3	2	2	2	0	2	3	0	0
0	1	3	1	0	0	0	1	2	2	1	5	5	3	3	3	3	4	2	5	2	4	5	3	1	4	1	3	3	4	5	3	1	3	4	1	0
1	1	3	0	0	0	0	0	1	1	0.5	3	3	3	3	3	3	3	3	3	3	3	3	3	3	3	3	3	3	3	3	3	0	3	3
0	3	3	1	1	1	0	1	2	5.5	0.5	4	5	2	3	5	3	3	5	3	5	5	4	4	2	4	5	3	2	3	5	2	1	2	3	1	0
1	2	1	0	0	0	0	1	1	1	0.5	4	4	4	2	5	2	2	3	3	5	5	4	3	3	3	4	4	4	4	4	2	1	1	3
0	0	1	0	0	0	0	1	0	3	2	5	5	5	4	4	4	3	4	2	3	3	3	4	3	4	3	3	2	3	3	4	0	1	3	0	0
0	2	1	1	1	0	0	0	2	2	0.5	4	4	4	3	3	4	3	3	1	4	4	3	2	3	2	4	3	3	4	3	4	0	1	3	0	0
0	0	1	0	0	0	0	1	2	3	0	2	4	4	3	3	2	3	3	3	3	3	3	3	3	3	3	3	3	3	3	3	0	1	3	1	0
0	2	3	1	1	0	0	1	0	5.5	1	4	4	4	3	5	3	3	3	3	3	3	3	5	3	3	4	3	3	3	3	3	0	3	3	1	0
1	2	2	1	1	0	0	0	0	5.5	1	4	5	4	3	3	3	3	3	3	3	2	3	3	3	3	3	3	3	3	3	3	0	2	3
1	3	1	0	1	1	0	0	1	3	1	4	4	4	4	4	4	1	3	2	4	4	4	3	4	3	5	4	4	4	4	3	1	1	3
1	3	1	0	0	0	0	1	0	7	7	5	5	5	3	2	3	4	2	4	3	2	4	2	2	4	2	2	2	2	2	2	0	3	3
1	1	1	1	0	0	0	1	0	5.5	1	5	5	3	3	3	4	4	3	3	2	3	4	3	2	3	2	1	3	1	4	1	0	3	3
0	1	1	0	0	0	0	1	2	2	0.5	4	3	3	3	3	4	4	4	3	4	3	3	4	4	3	3	2	3	2	3	4	0	1	3	1	0
1	2	1	1	1	0	0	0	2	2	0.5	3	4	3	3	3	3	3	3	3	3	3	3	3	3	4	3	3	3	3	3	3	0	3	3
1	2	1	1	1	0	0	1	0	4	0.5	4	4	3	2	3	3	3	4	4	4	3	4	3	3	3	2	3	3	3	2	2	0	1	3
0	2	1	1	1	0	0	1	0	2	0.5	4	4	2	3	3	3	3	3	3	3	4	3	4	2	3	3	3	3	3	3	4	0	1	3	1	0
1	0	1	0	0	0	0	1	0	1	0	3	4	2	3	3	3	3	3	3	3	3	3	3	3	2	3	3	3	3	3	3	0	3	3
0	2	3	1	1	0	0	0	0	3	1	4	4	4	3	3	3	3	3	3	3	3	3	3	3	3	3	3	3	3	3	3	1	1	4	1	0
0	1	1	1	1	0	0	1	1	3	0.5	5	4	3	3	4	4	3	3	4	3	4	5	3	3	3	3	3	2	3	4	2	1	3	3	1	0
1	2	1	1	1	0	0	1	0	3	0.5	4	3	2	4	5	2	4	5	2	5	4	4	4	3	4	3	1	2	3	5	2	0	2	3
1	3	1	0	1	0	0	1	2	2	0.5	4	4	3	3	4	4	4	4	4	4	4	4	4	2	4	4	3	3	3	4	3	0	1	3
0	2	3	1	0	0	0	1	0	0.5	0.5	4	4	3	3	4	3	2	4	3	4	4	3	4	4	4	4	4	3	4	4	4	1	2	5	0	0
0	0	3	0	0	0	0	1	0	4	0.5	4	4	2	3	4	4	4	3	4	4	4	5	2	3	4	4	3	2	2	4	4	0	1	4	1	0
0	1	3	1	1	0	0	0	0	2	0.5	4	5	3	3	4	2	3	3	3	4	4	4	4	4	4	5	3	2	2	4	2	1	3	3	1	0
0	1	3	1	1	0	0	1	1	2	1	5	4	4	2	4	3	5	1	3	4	3	5	2	3	3	2	3	3	3	3	5	0	3	3	0	0
0	0	1	0	0	0	0	1	2	7	0.5	5	4	3	4	1	5	3	3	2	5	5	5	4	5	1	3	3	2	2	5	1	0	1	3	1	0
1	3	3	0	0	0	0	1	2	7	5.5	4	4	3	3	4	4	3	3	4	4	4	5	4	2	2	3	3	3	4	4	2	0	3	3
1	4	1	1	1	0	0	1	0	3	0.5	5	4	4	3	4	3	2	4	2	5	4	4	4	4	4	4	2	4	4	4	3	0	3	4
0	2	1	0	0	0	0	1	2	2	0.5	5	4	4	3	3	4	3	4	4	4	4	3	3	3	4	3	4	3	4	5	3	0	2	4	1	0
1	1	1	1	0	0	0	1	0	0.5	0.5	5	5	2	2	3	2	3	2	4	2	3	4	2	2	2	2	3	3	3	4	2	0	3	4
0	4	3	1	0	0	0	1	2	7	1	3	5	4	5	5	1	2	5	3	4	5	3	5	5	4	5	4	3	4	5	5	0	3	3	1	0
1	1	1	1	1	0	0	1	2	4	0.5	4	4	3	5	5	2	4	3	5	5	2	5	4	4	3	1	1	2	3	5	3	0	1	3
1	0	3	0	0	0	0	0	2	7	0.5	4	3	3	3	4	4	3	3	3	3	4	4	3	3	4	3	3	2	3	4	3	0	1	3
1	1	1	1	1	0	0	1	2	7	7	5	5	5	5	5	5	1	5	1	5	5	1	5	5	5	4	5	5	5	5	5	0	1	1
0	3	3	1	0	0	0	1	2	0.5	0.5	4	3	2	3	3	4	3	3	4	3	3	4	2	4	4	3	4	4	4	4	4	0	1	3	0	0
0	3	3	1	1	0	0	1	1	2	0.5	3	3	3	3	3	3	3	3	3	3	3	3	3	2	3	3	3	3	3	3	3	0	3	3	1	0
0	0	3	0	0	0	0	0	2	3	0.5	4	5	2	3	2	3	3	3	5	3	2	3	3	2	3	3	3	3	3	3	4	0	3	3	1	0
1	3	1	1	1	0	0	1	1	5.5	1	5	5	4	3	5	3	1	3	4	3	5	3	5	4	4	5	3	3	4	3	5	0	3	4
0	2	1	0	0	0	0	0	2	3	0.5	4	4	3	3	3	3	3	3	3	3	3	3	3	3	3	3	3	3	3	3	3	0	1	3	1	0
1	4	1	1	1	1	0	0	0	3	3	4	4	4	3	3	2	3	4	4	4	3	3	2	4	3	2	3	3	3	2	3	0	3	3
1	4	3	1	1	0	0	1	0	2	0.5	4	4	3	4	5	4	3	4	4	5	3	3	4	5	5	5	3	4	3	4	4	1	3	2
0	2	3	1	1	0	0	1	2	3	0.5	4	5	3	4	4	2	2	5	3	4	4	5	5	4	4	3	1	2	3	4	4	0	1	2	0	0
1	2	1	1	1	0	1	0	0	3	1	4	4	3	3	3	3	3	3	3	3	3	3	3	3	3	3	3	3	3	3	3	0	2	3
0	3	3	1	1	0	0	0	0	3	0.5	4	4	2	3	4	3	2	3	4	4	5	4	5	3	2	5	2	2	3	5	2	0	3	3	1	0
1	1	1	1	0	0	0	1	0	4	2	4	2	2	2	2	3	3	2	4	3	4	3	2	2	2	3	3	3	2	3	2	0	1	4
1	1	1	0	0	0	0	1	0	3	0.5	3	3	3	3	3	3	3	3	3	3	3	3	3	3	3	3	3	3	3	3	3	0	1	3
0	3	3	0	0	0	0	1	0	0.5	0.5	5	2	1	4	3	5	4	4	5	4	3	5	3	3	1	2	2	2	2	4	2	0	1	3	1	0
1	2	1	1	1	0	0	1	1	4	1	4	5	4	3	4	4	3	2	4	4	4	4	4	4	3	2	2	3	2	3	3	0	1	3
1	3	1	1	1	0	0	1	2	4	0.5	5	5	4	3	3	3	4	3	4	4	4	4	4	2	4	3	3	2	3	3	4	0	3	4
0	3	3	0	0	0	0	1	2	0	0	5	2	3	3	3	3	3	4	4	4	4	5	2	3	4	3	1	3	3	4	2	0	3	3	1	0
0	3	3	1	1	0	0	1	2	2	0.5	4	4	1	4	4	5	4	4	3	4	4	5	4	3	1	4	3	3	3	5	2	0	3	2	1	0
1	0	1	0	0	0	0	1	2	2	0.5	5	5	2	4	4	4	4	5	2	5	5	4	4	5	3	5	1	3	3	4	3	0	3	3
0	1	1	1	1	0	0	0	0	3	0.5	4	5	3	3	3	4	3	2	4	4	4	4	4	2	3	3	2	2	3	4	2	1	1	4	1	0
1	0	1	1	1	0	0	0	1	4	0.5	2	2	3	3	4	3	3	3	2	3	3	3	4	3	4	3	4	3	4	3	4	0	1	4
1	0	1	1	0	0	0	1	0	1	0.5	3	4	3	3	4	3	2	4	3	3	2	4	2	2	3	3	3	4	3	3	3	0	2	4
0	4	1	1	1	1	0	1	2	7	0.5	5	5	5	3	4	4	3	4	4	5	4	5	3	1	4	4	3	2	3	4	3	0	2	3	1	0
1	1	3	1	1	0	0	1	1	1	0.5	5	5	1	1	1	1	5	1	5	1	1	5	1	1	1	1	1	1	1	1	1	1	1	3
0	1	3	1	1	0	0	1	0	1	0.5	4	3	2	3	4	4	3	3	3	3	4	4	3	3	1	4	3	3	3	4	2	0	3	4	1	0
0	4	3	1	1	0	0	1	2	2	0.5	5	5	2	3	5	4	4	4	4	4	5	5	2	3	4	4	2	2	4	5	2	0	1	5	1	0
1	1	1	0	0	0	0	1	2	2	0.5	4	4	3	4	3	5	3	4	2	3	5	4	3	4	4	5	3	3	3	3	3	0	3	3
1	0	3	0	0	0	0	0	1	2	0.5	4	4	4	3	4	4	3	2	4	4	2	3	2	2	4	4	3	3	3	4	3	0	1	3
0	1	3	1	1	0	0	1	2	3	0.5	4	5	4	3	3	4	3	3	4	2	4	3	3	3	2	2	2	4	3	3	2	0	1	3	1	0
1	0	3	0	0	0	0	1	2	2	0.5	5	5	5	2	2	1	2	4	4	4	2	5	5	2	2	5	1	2	4	1	1	0	1	4
1	4	3	0	1	0	0	0	2	3	0	5	5	4	5	4	2	1	4	2	4	5	3	2	4	4	5	4	3	4	5	4	0	3	4
0	1	1	1	0	0	0	1	2	1	1	5	4	3	3	3	4	2	3	2	4	4	3	3	3	4	3	3	4	2	4	3	0	2	4	1	0
0	3	3	1	1	1	0	0	1	3	0.5	4	5	3	3	4	4	2	4	4	4	4	3	3	4	3	3	3	3	2	4	4	1	1	3	1	0
1	0	3	0	0	0	0	0	1	5.5	0	5	5	4	3	3	4	3	3	3	3	3	5	3	3	2	3	3	3	3	3	2	0	1	3
0	4	1	0	0	0	0	0	0	0.5	0.5	5	4	4	4	2	1	4	3	5	2	2	5	1	2	2	3	4	4	4	3	3	0	1	4	1	0
0	1	1	1	1	0	0	0	1	0	0	3	3	3	3	3	3	3	3	3	3	3	3	3	3	3	3	3	3	3	3	3	0	1	3	1	0
1	1	2	0	0	0	0	1	2	2	0	4	4	3	3	2	4	3	2	4	2	2	5	2	1	1	1	1	3	3	3	1	0	2	3
0	0	3	0	0	0	0	1	2	1	0.5	5	5	3	2	2	4	3	3	4	2	2	5	2	2	3	2	2	3	3	3	2	0	2	3	0	0
1	2	1	1	0	0	0	0	1	1	0.5	5	5	3	3	1	3	5	1	3	1	1	5	1	1	1	1	1	3	1	1	1	0	3	3
0	1	3	1	1	0	0	1	1	2	0.5	5	5	3	3	3	3	2	3	4	3	5	4	3	4	5	3	3	3	3	5	5	0	2	3	1	0
1	1	1	0	0	0	0	1	0	1	0.5	4	4	2	3	4	2	2	2	4	4	5	3	3	4	5	5	1	2	2	5	5	1	3	3
0	0	3	0	0	0	0	1	0	3	0.5	5	5	2	5	2	5	3	3	2	4	2	5	4	3	2	2	2	3	3	5	2	0	2	4	1	0
1	1	1	0	0	0	0	0	2	3	0.5	4	4	4	3	3	3	3	3	3	3	3	3	3	3	4	3	3	3	3	3	3	0	3	3
0	4	3	1	0	0	0	0	1	5.5	2	4	5	5	4	3	3	2	4	2	4	4	3	3	3	4	4	3	3	4	3	4	1	1	3	1	0
1	0	3	0	0	0	0	0	0	1	0.5	5	4	3	4	5	1	3	3	4	2	5	5	3	5	5	5	3	3	4	2	5	0	3	3
1	1	1	1	1	0	0	1	0	7	1	4	5	3	4	4	3	3	4	4	5	4	4	4	3	5	4	4	3	4	5	4	1	3	4
0	3	3	1	1	0	0	0	2	3	0.5	5	4	2	4	4	4	4	4	4	5	4	4	4	2	4	4	2	3	3	4	5	1	2	1	1	0
1	1	3	0	0	0	0	0	0	4	0.5	5	4	3	3	3	4	3	2	5	3	2	4	2	3	3	2	1	2	1	3	2	0	2	3
1	1	1	1	1	0	0	0	1	7	2	4	4	4	4	4	5	2	3	3	4	4	4	4	4	4	4	2	2	3	4	4	1	2	3
1	3	1	1	1	0	0	1	2	3	0.5	5	5	1	3	2	4	4	4	3	2	3	4	2	3	1	2	3	3	3	4	2	0	3	2
1	0	1	1	1	0	0	0	1	1	0.5	3	4	3	3	3	3	3	3	3	4	2	3	5	2	3	4	3	3	3	5	3	0	2	3
0	1	3	1	0	0	1	1	0	1	0.5	5	4	3	3	4	3	3	3	4	4	4	4	3	3	2	4	2	3	3	5	4	1	3	3
1	0	1	0	0	0	0	1	0	3	0.5	4	5	2	4	4	5	3	2	3	4	4	4	3	3	4	3	3	2	3	4	3	0	2	3
0	1	3	1	1	0	0	1	1	2	0.5	4	5	5	3	4	4	2	2	5	3	1	3	4	2	3	2	3	3	4	4	2	1	3	3	0	1
1	3	1	1	1	0	0	1	2	4	1	5	5	4	2	2	4	4	2	5	2	1	5	1	1	4	1	3	3	4	4	4	1	3	4
1	1	1	1	0	0	0	1	1	5.5	2	3	5	3	4	2	4	2	3	3	3	3	3	3	3	4	3	5	1	3	5	3	1	1	2
0	1	3	1	1	0	0	1	2	2	0.5	4	3	2	4	5	4	1	4	2	4	4	2	4	4	4	4	4	4	3	3	4	1	3	4	1	0
1	1	3	0	0	0	0	0	0	4	0.5	4	4	4	4	4	4	5	2	3	3	2	4	3	4	2	4	1	2	2	4	3	1	1	3
0	4	3	1	1	1	0	0	1	5.5	0.5	5	4	3	3	3	4	3	3	3	3	4	4	4	4	2	4	4	4	4	5	3	0	1	3	1	0
1	1	2	1	1	0	0	1	2	3	1	4	4	3	4	4	4	2	4	4	2	2	1	4	5	4	4	3	3	4	2	3	1	3	3
1	2	1	1	1	0	0	1	0	2	1	5	5	2	3	3	5	4	2	4	4	4	4	3	2	2	2	2	3	4	4	4	1	1	2
0	3	2	0	0	0	0	1	2	1	0	4	4	2	3	3	4	3	3	3	3	4	4	3	3	3	5	3	3	3	4	3	0	3	3	1	0
1	0	3	0	0	0	0	1	2	4	1	4	5	4	4	4	4	3	3	4	5	4	5	4	5	4	5	2	2	3	5	4	0	2	4
0	3	1	0	0	0	0	1	2	4	1	4	4	4	3	3	3	4	3	3	4	3	5	3	3	3	3	1	2	3	4	3	1	2	3	1	0
1	3	2	0	0	0	0	1	0	4	2	4	4	3	4	2	2	4	2	4	2	2	4	2	2	4	2	2	2	2	3	2	0	2	4
1	1	1	1	1	0	0	0	0	1	0.5	4	4	3	3	4	3	2	3	3	3	3	2	3	3	4	4	3	3	3	4	3	0	1	3
1	1	1	1	1	0	0	1	0	4	0.5	3	4	3	3	3	3	3	3	3	3	3	3	3	3	3	3	3	3	3	3	3	0	1	3
1	1	1	1	1	1	0	1	2	4	3	3	1	2	4	3	3	3	2	3	3	4	2	4	4	2	3	3	4	4	2	4	1	2	4
0	3	3	1	1	0	0	0	2	0.5	0.5	3	1	3	3	3	3	3	3	3	3	3	3	3	3	3	3	3	3	3	3	3	0	3	3	1	0
0	3	1	1	0	0	0	1	2	1	0.5	4	4	4	3	3	4	3	4	2	1	3	2	3	4	3	3	4	3	3	3	4	0	3	2	1	0
1	2	1	1	1	0	0	1	1	5.5	1	5	5	3	3	2	4	4	4	5	2	4	4	3	2	2	3	3	3	3	3	3	0	3	3
1	1	1	1	1	0	0	0	0	0.5	0.5	4	2	2	4	3	3	3	3	3	3	3	3	3	4	3	3	3	3	3	3	3	1	2	3
0	1	3	1	1	0	0	1	2	0.5	0.5	5	4	4	3	1	4	3	3	4	3	3	3	2	1	4	1	1	2	4	5	2	0	1	4	1	0
0	0	3	0	0	0	0	1	2	4	0.5	4	5	3	4	3	4	3	3	4	4	3	4	3	3	3	2	2	3	3	3	3	0	2	3	0	0
1	3	1	1	1	0	0	0	1	1	0.5	4	4	2	4	3	4	3	4	2	4	4	3	3	4	4	4	3	3	3	3	4	0	2	3
1	0	3	0	0	0	0	0	1	7	7	3	5	3	3	3	3	3	3	3	3	3	2	3	3	2	3	3	3	3	3	3	0	1	3
0	3	3	1	1	0	0	0	2	2	1	4	4	4	3	4	3	3	3	3	4	4	3	4	3	2	4	2	2	3	4	3	0	2	4	1	0
0	3	1	0	1	0	0	1	2	3	0.5	5	4	2	3	4	4	3	3	4	3	4	4	3	3	4	3	3	3	4	4	3	0	3	3	1	0
1	1	1	1	1	0	0	0	2	1	0.5	4	4	2	4	3	3	3	4	3	4	3	3	4	4	3	4	4	3	3	4	3	0	1	2
1	1	1	1	1	0	0	1	2	3	0.5	4	4	3	5	5	5	1	5	1	5	5	1	5	4	5	5	5	5	5	5	5	1	1	3
1	0	1	1	1	0	0	1	2	1	0.5	4	4	2	4	3	3	3	4	3	2	4	2	4	4	2	4	3	4	4	3	3	1	2	2
1	1	1	1	0	0	0	0	0	2	0.5	4	5	3	4	2	4	4	4	4	2	2	4	2	2	4	2	2	2	2	4	3	0	1	2
1	0	1	0	0	0	0	1	2	0.5	0.5	4	4	1	4	4	2	3	2	3	4	5	5	4	4	4	4	1	1	3	5	3	0	2	3
1	0	1	1	0	0	0	1	0	1	1	5	4	5	2	4	5	4	3	5	4	4	4	4	2	1	5	3	3	4	4	2	0	1	4
1	0	3	0	0	0	0	1	2	2	0.5	3	4	3	4	5	3	3	3	2	3	3	3	3	3	3	3	4	3	4	3	3	1	1	3
0	3	1	1	1	0	0	1	1	3	0.5	4	4	4	2	4	4	4	3	3	3	3	4	2	3	3	4	3	3	3	2	3	0	2	3	0	1
0	2	3	1	1	0	0	1	0	3	0.5	4	4	3	4	4	3	3	4	2	4	3	3	3	4	4	4	3	3	3	3	3	0	2	3	1	0
1	3	1	1	1	0	0	0	0	7	2	5	5	4	4	3	4	3	3	3	4	4	3	2	4	4	4	4	3	3	3	3	0	3	4
